# Supplementary material for: A Blood Exosomal miRNA Signature in Acute Respiratory Distress Syndrome
Source: Front Mol Biosci. 2021 Jul 15;8:640042. doi: 10.3389/fmolb.2021.640042 (PMC8319727; doi:10.3389/fmolb.2021.640042)
Supplement: Supplementary file 1 [file Table2.XLSX]

## Sheet: Sheet0
Canonical Pathways	-log(p-value)	p-value	Molecules
STAT3 Pathway	5.88	1.31826e-06	CDC25A,CDKN1A,CISH,CXCR2,IGF1R,IL10RB,IL1A,IL6ST,MRAS,NRAS,PDGFRB,PIM1,PTPN2,RAP1A,RAP1B,RASD2,SOCS1,SOCS4,TGFBR1,TGFBR3
Hepatic Fibrosis Signaling Pathway	4.39	4.0738e-05	ACVR1B,ACVR1C,ACVR2A,CASP3,CCL3,CD40LG,CDKN1B,COL1A2,EDN1,FOXO1,FZD3,IL1A,ITGB3,MRAS,MYL3,NFKBIE,NRAS,PDGFC,PDGFRB,PPARG,PRKACB,PRKAR2A,PRKCH,RAP1A,RAP1B,RASD2,RHOB,RHOJ,TFRC,TGFBR1,TGFBR3,WNT8B,WNT9A
Myc Mediated Apoptosis Signaling	4.36	4.36516e-05	ADRB2,ADRB3,BBC3,BCL2L11,CASP3,FAS,FASLG,PRKACB,PRKAR2A,TP53
Glioblastoma Multiforme Signaling	4.15	7.07946e-05	CDKN1A,CDKN1B,E2F5,E2F6,FOXO1,FZD3,IGF1R,MRAS,NRAS,PDGFC,PDGFRB,RAP1A,RAP1B,RASD2,RHOB,RHOJ,TP53,WNT8B,WNT9A
PTEN Signaling	4	0.0001	BCL2L11,CASP3,CDKN1A,CDKN1B,FASLG,FOXO1,IGF1R,INPP5B,MRAS,NRAS,PDGFRB,RAP1A,RAP1B,RASD2,TGFBR1,TGFBR3
PEDF Signaling	3.72	0.000190546	FAS,FASLG,HNF1B,MRAS,NFKBIE,NGF,NRAS,PPARG,RAP1A,RAP1B,RASD2,TP53
Glioma Signaling	3.62	0.000239883	CDKN1A,CDKN2B,E2F5,E2F6,IGF1R,MRAS,NRAS,PDGFC,PDGFRB,PRKCH,RAP1A,RAP1B,RASD2,TP53
HER-2 Signaling in Breast Cancer	3.62	0.000239883	CDKN1A,CDKN1B,FOXO1,ITGB3,MRAS,NRAS,PARD6B,PRKCH,RAP1A,RAP1B,RASD2,TP53
Apoptosis Signaling	3.54	0.000288403	AIFM1,BCL2A1,BCL2L11,CASP3,FAS,FASLG,MRAS,NFKBIE,NRAS,RAP1A,RAP1B,RASD2,TP53
Molecular Mechanisms of Cancer	3.54	0.000288403	ARHGEF15,BBC3,BCL2L11,CASP3,CCND2,CDC25A,CDK8,CDKN1A,CDKN1B,CDKN2B,E2F5,E2F6,FAS,FASLG,FOXO1,FZD3,GNAO1,MRAS,NFKBIE,NRAS,PRKACB,PRKAR2A,PRKCH,RAP1A,RAP1B,RASD2,RHOB,RHOJ,TGFBR1,TP53,WNT8B,WNT9A
Role of PKR in Interferon Induction and Antiviral Response	3.42	0.000380189	CASP3,COLEC12,FAS,FASLG,HSP90B1,IFIH1,IFNG,IRF1,NFKBIE,PDGFC,PDGFRB,PRKRA,TARBP2,TP53
Epithelial Adherens Junction Signaling	3.13	0.00074131	ACTA1,ACVR1B,ACVR1C,ACVR2A,ARPC5L,MRAS,MYL3,NRAS,RAP1A,RAP1B,RASD2,TGFBR1,TGFBR3,TUBA1B,TUBA1C,TUBB4A
Cardiac Hypertrophy Signaling (Enhanced)	3.11	0.000776247	ACVR1B,ACVR1C,ACVR2A,ADRB2,CD40LG,CXCR2,DIAPH2,EDN1,FASLG,FGF11,FGF7,FZD3,GNG5,HAND1,IFNG,IGF1R,IL10RB,IL13,IL1A,IL6ST,MAP3K13,MRAS,NRAS,PDE12,PRKACB,PRKAR2A,PRKCH,RAP1A,RAP1B,RASD2,TGFBR1,TGFBR3,TNFSF10,TNFSF9,WNT8B,WNT9A
NRF2-mediated Oxidative Stress Response	2.94	0.00114815	ACTA1,BACH1,CDC34,DNAJB12,DNAJB13,DNAJB2,DNAJC1,DNAJC16,DNAJC19,FMO1,GSTK1,GSTM5,MRAS,NRAS,PRKCH,RAP1A,RAP1B,RASD2
Systemic Lupus Erythematosus In B Cell Signaling Pathway	2.94	0.00114815	BCL2L11,CCND2,CD40LG,FASLG,FOXO1,IFIH1,IFNG,IL10,IL13,IL1A,IL6ST,INPP5B,LILRA6,LILRB4,MRAS,NRAS,PIM2,PRKCH,RAP1A,RAP1B,RASD2,TNFSF10,TNFSF9
PI3K/AKT Signaling	2.88	0.00131826	CDKN1A,CDKN1B,CXCR2,FOXO1,GYS1,HSP90B1,IL10RB,IL6ST,INPP5B,MRAS,NFKBIE,NRAS,RAP1A,RAP1B,RASD2,TP53,YWHAG
Prostate Cancer Signaling	2.83	0.00147911	CDKN1A,CDKN1B,FOXO1,HSP90B1,MRAS,NFKBIE,NRAS,RAP1A,RAP1B,RASD2,TP53
IGF-1 Signaling	2.77	0.00169824	FOXO1,IGF1R,MRAS,NRAS,PRKACB,PRKAR2A,RAP1A,RAP1B,RASD2,SOCS1,SOCS4,YWHAG
Role of MAPK Signaling in the Pathogenesis of Influenza	2.74	0.0018197	CASP3,IFNG,MRAS,NRAS,PLA2G2D,PLA2G2F,PLA2G3,RAP1A,RAP1B,RASD2
Cell Cycle: G1/S Checkpoint Regulation	2.7	0.00199526	CCND2,CDC25A,CDKN1A,CDKN1B,CDKN2B,E2F5,E2F6,FOXO1,TP53
JAK/Stat Signaling	2.66	0.00218776	CCKBR,CDKN1A,CISH,MRAS,NRAS,RAP1A,RAP1B,RASD2,SOCS1,SOCS4
Colorectal Cancer Metastasis Signaling	2.65	0.00223872	CASP3,FZD3,GNG13,GNG5,IFNG,IL6ST,MRAS,NRAS,PDGFC,PRKACB,PRKAR2A,RAP1A,RAP1B,RASD2,RHOB,RHOJ,SIAH1,TGFBR1,TP53,WNT8B,WNT9A
α-Adrenergic Signaling	2.63	0.00234423	GNG13,GNG5,GYS1,MRAS,NRAS,PRKACB,PRKAR2A,PRKCH,RAP1A,RAP1B,RASD2
Prolactin Signaling	2.61	0.00245471	IRF1,MRAS,NRAS,PRKCH,PRL,RAP1A,RAP1B,RASD2,SOCS1,SOCS4
Differential Regulation of Cytokine Production in Intestinal Epithelial Cells by IL-17A and IL-17F	2.59	0.0025704	CCL3,IFNG,IL10,IL13,IL1A
Salvage Pathways of Pyrimidine Ribonucleotides	2.56	0.00275423	ACVR2A,CDA,CDK8,MAPK6,NEK2,NME3,NME4,NME6,PIM1,PRKCH,UCK1
Gαi Signaling	2.55	0.00281838	ADORA1,CXCR2,GNG13,GNG5,HTR1E,MRAS,NRAS,PRKACB,PRKAR2A,RAP1A,RAP1B,RASD2,XCR1
Regulation Of The Epithelial Mesenchymal Transition By Growth Factors Pathway	2.5	0.00316228	CD40LG,FASLG,FGF11,FGF7,FOXO1,HMGA2,MRAS,NRAS,PARD6B,PDGFC,PDGFRB,RAP1A,RAP1B,RASD2,TGFBR1,TNFSF10,TNFSF9
FAT10 Cancer Signaling Pathway	2.48	0.00331131	ACVR1B,ACVR1C,ACVR2A,IFNG,TGFBR1,TGFBR3,TP53
Senescence Pathway	2.46	0.00346737	ACVR1B,ACVR1C,ACVR2A,CDC25A,CDKN1A,CDKN1B,CDKN2B,E2F5,E2F6,IL1A,MAPK6,MRAS,NRAS,PDK4,PHF19,RAP1A,RAP1B,RASD2,RNF2,TGFBR1,TGFBR3,TP53
Interferon Signaling	2.4	0.00398107	IFNG,IRF1,MX1,PSMB8,PTPN2,SOCS1
SAPK/JNK Signaling	2.39	0.0040738	DUSP10,DUSP4,GNG5,MAP3K13,MAP4K3,MRAS,NRAS,RAP1A,RAP1B,RASD2,TP53
PPAR Signaling	2.39	0.0040738	HSP90B1,IL1A,MRAS,NFKBIE,NRAS,PDGFC,PDGFRB,PPARG,RAP1A,RAP1B,RASD2
Antiproliferative Role of Somatostatin Receptor 2	2.36	0.00436516	CDKN1A,CDKN1B,GNG13,GNG5,MRAS,NRAS,RAP1A,RAP1B,RASD2
Chronic Myeloid Leukemia Signaling	2.36	0.00436516	CDKN1A,CDKN1B,E2F5,E2F6,MRAS,NRAS,RAP1A,RAP1B,RASD2,TGFBR1,TP53
Estrogen-mediated S-phase Entry	2.35	0.00446684	CDC25A,CDKN1A,CDKN1B,E2F5,E2F6
Erythropoietin Signaling	2.28	0.00524807	EPO,MRAS,NFKBIE,NRAS,PRKCH,RAP1A,RAP1B,RASD2,SOCS1
Agrin Interactions at Neuromuscular Junction	2.28	0.00524807	ACTA1,ITGB3,LAMB1,MRAS,NRAS,RAP1A,RAP1B,RASD2,UTRN
Macropinocytosis Signaling	2.28	0.00524807	ITGB3,MRAS,NGF,NRAS,PDGFC,PRKCH,RAP1A,RAP1B,RASD2
Melanoma Signaling	2.28	0.00524807	CDKN1A,MRAS,NRAS,RAP1A,RAP1B,RASD2,TP53
Th1 and Th2 Activation Pathway	2.24	0.0057544	ACVR1B,ACVR1C,ACVR2A,CD247,CD40LG,ICOS,IFNG,IL10,IL10RB,IL13,IRF1,SOCS1,TGFBR1,TGFBR3,TIMD4
UVC-Induced MAPK Signaling	2.23	0.00588844	MRAS,NRAS,PRKCH,RAP1A,RAP1B,RASD2,TP53
Triacylglycerol Biosynthesis	2.22	0.0060256	AGPAT1,AGPAT3,CRLS1,GPAT3,LIPT2,MOGAT3
Inhibition of ARE-Mediated mRNA Degradation Pathway	2.2	0.00630957	AGO4,CD40LG,EXOSC7,FASLG,MAPK6,PRKACB,PRKAR2A,TNFSF10,TNFSF9,XRN1,YWHAG,ZNF331
Cardiac Hypertrophy Signaling	2.2	0.00630957	ADRB2,ADRB3,GNAO1,GNG13,GNG5,HAND1,IGF1R,MAP3K13,MRAS,MYL3,NRAS,PRKACB,PRKAR2A,RAP1A,RAP1B,RASD2,RHOB,RHOJ,TGFBR1
Ovarian Cancer Signaling	2.18	0.00660693	EDN1,FZD3,MRAS,NRAS,PDGFC,PRKACB,PRKAR2A,RAP1A,RAP1B,RASD2,TP53,WNT8B,WNT9A
Breast Cancer Regulation by Stathmin1	2.17	0.00676083	ADGRB2,ADORA1,ADRB2,ADRB3,ARHGEF15,CALCR,CCKBR,CCND2,CCR7,CDKN1B,E2F5,E2F6,FZD3,GNG13,GNG5,GPR26,GPR34,GPR63,GPR78,HTR1E,LPAR6,MRAS,NRAS,PDGFC,PRKACB,PRKAR2A,PRKCH,PTAFR,PTGDR,RAP1A,RAP1B,RASD2,SLC52A2,TP53,TUBA1B,TUBA1C,TUBB4A,XCR1
Pyrimidine Ribonucleotides Interconversion	2.11	0.00776247	ENTPD6,HNRNPA1,NME3,NME4,NME6,NUDT15
The Visual Cycle	2.11	0.00776247	RBP5,RDH10,RDH12,RDH8
HMGB1 Signaling	2.1	0.00794328	CD40LG,FASLG,IFNG,IL13,IL1A,MRAS,NRAS,RAP1A,RAP1B,RASD2,RHOB,RHOJ,TNFSF10,TNFSF9
14-3-3-mediated Signaling	2.09	0.00812831	CDKN1B,FOXO1,MRAS,NRAS,PRKCH,RAP1A,RAP1B,RASD2,TUBA1B,TUBA1C,TUBB4A,YWHAG
Bladder Cancer Signaling	2.09	0.00812831	CDKN1A,FGF11,FGF7,MRAS,NRAS,PDGFC,RAP1A,RAP1B,RASD2,TP53
UVA-Induced MAPK Signaling	2.05	0.00891251	CASP3,MRAS,NRAS,PARP11,PARP16,PARP2,RAP1A,RAP1B,RASD2,TP53
T Helper Cell Differentiation	2.03	0.00933254	CD40LG,ICOS,IFNG,IL10,IL10RB,IL13,IL6ST,TGFBR1
CDP-diacylglycerol Biosynthesis I	2.02	0.00954993	AGPAT1,AGPAT3,CRLS1,GPAT3
Oncostatin M Signaling	2.01	0.00977237	IL6ST,MRAS,NRAS,RAP1A,RAP1B,RASD2
Pyrimidine Ribonucleotides De Novo Biosynthesis	2.01	0.00977237	ENTPD6,HNRNPA1,NME3,NME4,NME6,NUDT15
VEGF Family Ligand-Receptor Interactions	2	0.01	MRAS,NRAS,PLA2G2D,PLA2G2F,PLA2G3,PRKCH,RAP1A,RAP1B,RASD2
Actin Nucleation by ARP-WASP Complex	2	0.01	ARPC5L,MRAS,NRAS,RAP1A,RAP1B,RASD2,RHOB,RHOJ
GM-CSF Signaling	2	0.01	BCL2A1,CISH,MRAS,NRAS,PIM1,RAP1A,RAP1B,RASD2
Endocannabinoid Developing Neuron Pathway	1.97	0.0107152	CDKN1B,GNAO1,GNG5,MAPK6,MRAS,NRAS,PRKACB,PRKAR2A,RAP1A,RAP1B,RASD2
Retinoic acid Mediated Apoptosis Signaling	1.97	0.0107152	CASP3,IFNG,IRF1,PARP11,PARP16,PARP2,TNFSF10
Role of JAK2 in Hormone-like Cytokine Signaling	1.95	0.0112202	EPO,PRL,SIRPA,SOCS1,SOCS4
Sertoli Cell-Sertoli Cell Junction Signaling	1.94	0.0114815	ACTA1,CLDN12,CLDN8,MAP3K13,MRAS,NRAS,PRKACB,PRKAR2A,RAP1A,RAP1B,RASD2,TGFBR3,TUBA1B,TUBA1C,TUBB4A
Cancer Drug Resistance By Drug Efflux	1.93	0.011749	FOXO1,MRAS,NRAS,RAP1A,RAP1B,RASD2,TP53
ERK5 Signaling	1.92	0.0120226	IL6ST,MRAS,NGF,NRAS,RAP1A,RAP1B,RASD2,YWHAG
Glioma Invasiveness Signaling	1.92	0.0120226	ITGB3,MRAS,NRAS,RAP1A,RAP1B,RASD2,RHOB,RHOJ
Fc Epsilon RI Signaling	1.92	0.0120226	IL13,INPP5B,MRAS,NRAS,PLA2G2D,PLA2G2F,PLA2G3,PRKCH,RAP1A,RAP1B,RASD2
Role of Oct4 in Mammalian Embryonic Stem Cell Pluripotency	1.92	0.0120226	CCNF,HOXB1,IGF2BP1,NR6A1,SALL4,TP53
Role of NANOG in Mammalian Embryonic Stem Cell Pluripotency	1.92	0.0120226	FZD3,IL6ST,MRAS,NRAS,RAP1A,RAP1B,RASD2,SALL4,TP53,WNT8B,WNT9A
Hepatic Fibrosis / Hepatic Stellate Cell Activation	1.91	0.0123027	CCR7,CD40LG,COL1A2,COL27A1,EDN1,FAS,FASLG,IFNG,IGF1R,IL10,IL1A,MYL3,PDGFC,PDGFRB,TGFBR1
G-Protein Coupled Receptor Signaling	1.88	0.0131826	ADORA1,ADRB2,ADRB3,CALCR,CXCR2,DUSP4,GNAO1,HTR1E,MRAS,NFKBIE,NRAS,PDE12,PRKACB,PRKAR2A,PTGDR,RAP1A,RAP1B,RASD2,RGS16,XCR1
Regulation of IL-2 Expression in Activated and Anergic T Lymphocytes	1.88	0.0131826	CD247,MRAS,NFKBIE,NRAS,RAP1A,RAP1B,RASD2,TGFBR1,TOB1
Pyrimidine Deoxyribonucleotides De Novo Biosynthesis I	1.87	0.0134896	NME3,NME4,NME6,RRM2
Phosphatidylglycerol Biosynthesis II (Non-plastidic)	1.87	0.0134896	AGPAT1,AGPAT3,CRLS1,GPAT3
CCR3 Signaling in Eosinophils	1.84	0.0144544	GNG13,GNG5,MRAS,NRAS,PLA2G2D,PLA2G2F,PLA2G3,PRKCH,RAP1A,RAP1B,RASD2
T Cell Exhaustion Signaling Pathway	1.84	0.0144544	ACVR1B,ACVR1C,ACVR2A,FOXO1,IFNG,IL10,IL10RB,MRAS,NRAS,RAP1A,RAP1B,RASD2,TGFBR1,TGFBR3
Aryl Hydrocarbon Receptor Signaling	1.82	0.0151356	CCND2,CDKN1A,CDKN1B,CTSD,FAS,FASLG,GSTK1,GSTM5,HSP90B1,IL1A,NFIA,TP53
Death Receptor Signaling	1.82	0.0151356	ACTA1,CASP3,FAS,FASLG,NFKBIE,PARP11,PARP16,PARP2,TNFSF10
SPINK1 General Cancer Pathway	1.81	0.0154882	MRAS,MT1E,MT1M,NRAS,RAP1A,RAP1B,RASD2
Gαs Signaling	1.8	0.0158489	ADD2,ADRB2,ADRB3,GNG13,GNG5,MRAS,PRKACB,PRKAR2A,PTGDR,RAP1A
G Beta Gamma Signaling	1.79	0.0162181	GNAO1,GNG13,GNG5,MRAS,NRAS,PRKACB,PRKAR2A,PRKCH,RAP1A,RAP1B,RASD2
Virus Entry via Endocytic Pathways	1.77	0.0169824	ACTA1,AP1S1,ITGB3,MRAS,NRAS,PRKCH,RAP1A,RAP1B,RASD2,TFRC
CDK5 Signaling	1.77	0.0169824	LAMB1,MAPK6,MRAS,NGF,NRAS,PRKACB,PRKAR2A,RAP1A,RAP1B,RASD2
Atherosclerosis Signaling	1.77	0.0169824	CD40LG,COL1A2,IFNG,IL1A,PCYOX1,PDGFC,PLA2G2D,PLA2G2F,PLA2G3,S100A8,TPSAB1/TPSB2
Thyroid Cancer Signaling	1.76	0.017378	FOXO1,MRAS,NGF,NRAS,RAP1A,RAP1B,RASD2,TP53
Tumoricidal Function of Hepatic Natural Killer Cells	1.74	0.018197	AIFM1,CASP3,FAS,FASLG
ErbB2-ErbB3 Signaling	1.71	0.0194984	CDKN1B,FOXO1,MRAS,NRAS,RAP1A,RAP1B,RASD2
P2Y Purigenic Receptor Signaling Pathway	1.7	0.0199526	GNG13,GNG5,ITGB3,MRAS,NRAS,PRKACB,PRKAR2A,PRKCH,RAP1A,RAP1B,RASD2
NF-κB Signaling	1.7	0.0199526	CD40LG,IGF1R,IL1A,MRAS,NFKBIE,NGF,NRAS,PDGFRB,PRKACB,RAP1A,RAP1B,RASD2,TGFBR1,TGFBR3
Cyclins and Cell Cycle Regulation	1.67	0.0213796	CCND2,CDC25A,CDKN1A,CDKN1B,CDKN2B,E2F5,E2F6,TP53
PPARα/RXRα Activation	1.66	0.0218776	ACVR1B,ACVR1C,ACVR2A,HSP90B1,MRAS,NFKBIE,NRAS,PRKACB,PRKAR2A,RAP1A,RAP1B,RASD2,TGFBR1,TGFBR3
PAK Signaling	1.65	0.0223872	CASP3,MRAS,MYL3,NRAS,PDGFC,PDGFRB,RAP1A,RAP1B,RASD2
TGF-β Signaling	1.65	0.0223872	ACVR1B,ACVR1C,ACVR2A,MRAS,NRAS,RAP1A,RAP1B,RASD2,TGFBR1
Antiproliferative Role of TOB in T Cell Signaling	1.65	0.0223872	CD247,CDC34,CDKN1B,TGFBR1,TOB1
Apelin Liver Signaling Pathway	1.62	0.0239883	COL1A2,EDN1,FAS,PDGFRB
NF-κB Activation by Viruses	1.61	0.0245471	ITGB3,MRAS,NFKBIE,NRAS,PRKCH,RAP1A,RAP1B,RASD2
IL-4 Signaling	1.61	0.0245471	HMGA1,INPP5B,MRAS,NRAS,RAP1A,RAP1B,RASD2,SOCS1
Arginine Degradation VI (Arginase 2 Pathway)	1.61	0.0245471	ARG2,PYCR2
BMP signaling pathway	1.58	0.0263027	FST,MRAS,NRAS,PRKACB,PRKAR2A,RAP1A,RAP1B,RASD2
fMLP Signaling in Neutrophils	1.58	0.0263027	ARPC5L,GNG13,GNG5,MRAS,NFKBIE,NRAS,PRKCH,RAP1A,RAP1B,RASD2
Germ Cell-Sertoli Cell Junction Signaling	1.57	0.0269153	ACTA1,MAP3K13,MRAS,NRAS,RAP1A,RAP1B,RASD2,RHOB,RHOJ,TGFBR1,TUBA1B,TUBA1C,TUBB4A
Transcriptional Regulatory Network in Embryonic Stem Cells	1.56	0.0275423	GJD2,GSX2,HAND1,HOXB1,SKIL,SMARCAD1
Nicotine Degradation II	1.56	0.0275423	B4GAT1,CYP19A1,FMO1,FMO2,FMO4,INMT
Th2 Pathway	1.55	0.0281838	ACVR1B,ACVR1C,ACVR2A,CD247,ICOS,IFNG,IL10,IL13,TGFBR1,TGFBR3,TIMD4
Cholecystokinin/Gastrin-mediated Signaling	1.53	0.0295121	CCKBR,IL1A,MRAS,NRAS,PRKCH,RAP1A,RAP1B,RASD2,RHOB,RHOJ
PDGF Signaling	1.5	0.0316228	INPP5B,MRAS,NRAS,PDGFC,PDGFRB,RAP1A,RAP1B,RASD2
CNTF Signaling	1.49	0.0323594	IL6ST,MRAS,NRAS,RAP1A,RAP1B,RASD2
MIF Regulation of Innate Immunity	1.48	0.0331131	NFKBIE,PLA2G2D,PLA2G2F,PLA2G3,TP53
BAG2 Signaling Pathway	1.48	0.0331131	BAG2,CASP3,CDKN1A,CHRNA7,TP53
Hypoxia Signaling in the Cardiovascular System	1.46	0.0346737	CDC34,EDN1,EPO,HSP90B1,NFKBIE,TP53,UBE2D4
Role of CHK Proteins in Cell Cycle Checkpoint Control	1.45	0.0354813	CDC25A,CDKN1A,E2F5,E2F6,RFC2,TP53
RhoA Signaling	1.45	0.0354813	ACTA1,ARHGAP8/PRR5-ARHGAP8,ARPC5L,IGF1R,LPAR6,MYL3,RDX,SEPTIN10,SEPTIN2,SEPTIN8
Regulation of the Epithelial-Mesenchymal Transition Pathway	1.44	0.0363078	FGF11,FGF7,FZD3,HMGA2,MRAS,NRAS,PARD6B,PDGFRB,RAP1A,RAP1B,RASD2,TGFBR1,WNT8B,WNT9A
Estrogen-Dependent Breast Cancer Signaling	1.43	0.0371535	CYP19A1,IGF1R,MRAS,NRAS,RAP1A,RAP1B,RASD2
ERK/MAPK Signaling	1.42	0.0380189	DUSP4,MRAS,MYCN,NRAS,PLA2G2D,PLA2G2F,PLA2G3,PPARG,PRKACB,PRKAR2A,RAP1A,RAP1B,RASD2,YWHAG
Angiopoietin Signaling	1.4	0.0398107	FOXO1,MRAS,NFKBIE,NRAS,RAP1A,RAP1B,RASD2
Differential Regulation of Cytokine Production in Macrophages and T Helper Cells by IL-17A and IL-17F	1.4	0.0398107	CCL3,IL10,IL13
EIF2 Signaling	1.39	0.040738	ACTA1,AGO4,EIF3E,EIF3I,HNRNPA1,IGF1R,MRAS,MYCN,NRAS,RAP1A,RAP1B,RASD2,RPL34,RPL36,TRIB3
Type I Diabetes Mellitus Signaling	1.39	0.040738	CASP3,CD247,FAS,FASLG,IFNG,IRF1,NFKBIE,SOCS1,SOCS4
Gap Junction Signaling	1.39	0.040738	ACTA1,GJD2,MRAS,NRAS,PRKACB,PRKAR2A,PRKCH,RAP1A,RAP1B,RASD2,SP3,TUBA1B,TUBA1C,TUBB4A
IL-1 Signaling	1.38	0.0416869	GNAO1,GNG13,GNG5,IL1A,MRAS,NFKBIE,PRKACB,PRKAR2A
D-mannose Degradation	1.37	0.042658	MPI
UDP-N-acetyl-D-galactosamine Biosynthesis I	1.37	0.042658	GALE
Xenobiotic Metabolism Signaling	1.37	0.042658	CHST12,CHST4,FMO1,FMO2,FMO4,GSTK1,GSTM5,HSP90B1,IL1A,MAP3K13,MRAS,NDST1,NDST2,NRAS,PRKCH,RAP1A,RAP1B,RASD2
IL-6 Signaling	1.36	0.0436516	CYP19A1,IL1A,IL6ST,MRAS,NFKBIE,NRAS,RAP1A,RAP1B,RASD2,SOCS1
Induction of Apoptosis by HIV1	1.36	0.0436516	BBC3,CASP3,FAS,FASLG,NFKBIE,TP53
Endometrial Cancer Signaling	1.36	0.0436516	MRAS,NRAS,RAP1A,RAP1B,RASD2,TP53
Sucrose Degradation V (Mammalian)	1.36	0.0436516	ALDOA,ALDOB
IL-8 Signaling	1.36	0.0436516	CCND2,CXCR2,GNG13,GNG5,ITGB3,MRAS,NRAS,PDGFC,PRKCH,RAP1A,RAP1B,RASD2,RHOB,RHOJ
CCR5 Signaling in Macrophages	1.35	0.0446684	CCL3,CD247,FAS,FASLG,GNG13,GNG5,MRAS,PRKCH
GADD45 Signaling	1.34	0.0457088	CCND2,CDKN1A,TP53
IL-2 Signaling	1.33	0.0467735	MRAS,NRAS,RAP1A,RAP1B,RASD2,SOCS1
Systemic Lupus Erythematosus In T Cell Signaling Pathway	1.33	0.0467735	CASP3,CD247,CD40LG,FAS,FASLG,ICOS,IL10,MRAS,NRAS,RAP1A,RAP1B,RASD2,RDX,RHOB,RHOJ
Retinoate Biosynthesis I	1.33	0.0467735	RBP5,RDH10,RDH12,RDH8
Neuregulin Signaling	1.31	0.0489779	CDKN1B,HSP90B1,MRAS,NRAS,PRKCH,RAP1A,RAP1B,RASD2
Nitric Oxide Signaling in the Cardiovascular System	1.31	0.0489779	ADRB3,ARG2,HSP90B1,PDGFC,PRKACB,PRKAR2A,PRKCH,SLC7A1
CXCR4 Signaling	1.29	0.0512861	GNAO1,GNG13,GNG5,MRAS,MYL3,NRAS,PRKCH,RAP1A,RAP1B,RASD2,RHOB,RHOJ
Cytotoxic T Lymphocyte-mediated Apoptosis of Target Cells	1.29	0.0512861	CASP3,CD247,FAS,FASLG
Glucocorticoid Receptor Signaling	1.28	0.0524807	ADRB2,CCL3,CD247,CDKN1A,HSP90B1,IFNG,IL10,IL13,MRAS,NFKBIE,NRAS,PBX1,POLR2D,POU2F1,POU2F2,PRKACB,PRL,RAP1A,RAP1B,RASD2,TGFBR1
Endothelin-1 Signaling	1.28	0.0524807	CASP3,EDN1,GNAO1,MAPK6,MRAS,NRAS,PLA2G2D,PLA2G2F,PLA2G3,PRKCH,RAP1A,RAP1B,RASD2
Thrombopoietin Signaling	1.27	0.0537032	MRAS,NRAS,PRKCH,RAP1A,RAP1B,RASD2
IL-3 Signaling	1.27	0.0537032	FOXO1,MRAS,NRAS,PRKCH,RAP1A,RAP1B,RASD2
Allograft Rejection Signaling	1.27	0.0537032	CD40LG,FAS,FASLG,IFNG,IL10
Airway Pathology in Chronic Obstructive Pulmonary Disease	1.26	0.0549541	CD40LG,FASLG,FGF11,FGF7,IFNG,IL13,IL1A,TNFSF10,TNFSF9
Role of BRCA1 in DNA Damage Response	1.25	0.0562341	CDKN1A,E2F5,E2F6,IFNG,POU2F1,RFC2,TP53
Regulation of Cellular Mechanics by Calpain Protease	1.25	0.0562341	CDKN1B,MRAS,NRAS,RAP1A,RAP1B,RASD2
Production of Nitric Oxide and Reactive Oxygen Species in Macrophages	1.25	0.0562341	ARG2,IFNG,IRF1,MAP3K13,NFKBIE,PCYOX1,PRKCH,RAP1A,RAP1B,RHOB,RHOJ,S100A8,SIRPA
MIF-mediated Glucocorticoid Regulation	1.25	0.0562341	NFKBIE,PLA2G2D,PLA2G2F,PLA2G3
VEGF Signaling	1.24	0.057544	ACTA1,FOXO1,MRAS,NRAS,PDGFC,RAP1A,RAP1B,RASD2
Human Embryonic Stem Cell Pluripotency	1.23	0.0588844	FOXO1,FZD3,MRAS,NGF,PDGFC,PDGFRB,SALL4,TGFBR1,WNT8B,WNT9A
Pyridoxal 5'-phosphate Salvage Pathway	1.22	0.060256	ACVR2A,CDK8,MAPK6,NEK2,PIM1,PRKCH
LPS-stimulated MAPK Signaling	1.2	0.0630957	MRAS,NFKBIE,NRAS,PRKCH,RAP1A,RAP1B,RASD2
Estrogen Receptor Signaling	1.2	0.0630957	ARG2,CDK8,CDKN1A,FOXO1,GNAO1,GNG5,HSP90B1,IGF1R,MDK,MRAS,MYL3,NRAS,PDGFC,PRKACB,PRKAR2A,PRKCH,RAP1A,RAP1B,RASD2,TP53
ErbB4 Signaling	1.19	0.0645654	MRAS,NRAS,PRKCH,RAP1A,RAP1B,RASD2
Phospholipase C Signaling	1.18	0.0660693	ARHGEF15,CD247,GNG13,GNG5,MRAS,MYL3,NRAS,PLA2G2D,PLA2G2F,PLA2G3,PRKCH,RAP1A,RAP1B,RASD2,RHOB,RHOJ
Role of JAK1 and JAK3 in γc Cytokine Signaling	1.17	0.0676083	MRAS,NRAS,RAP1A,RAP1B,RASD2,SOCS1
p38 MAPK Signaling	1.17	0.0676083	DUSP10,FAS,FASLG,IL1A,PLA2G2D,PLA2G2F,PLA2G3,TGFBR1,TP53
Insulin Receptor Signaling	1.16	0.0691831	FOXO1,GYS1,INPP5B,MRAS,NRAS,PRKACB,PRKAR2A,RAP1A,RAP1B,RASD2
Hereditary Breast Cancer Signaling	1.15	0.0707946	CDKN1A,H2AX,MRAS,NRAS,POLR2D,RAP1A,RAP1B,RASD2,RFC2,TP53
D-myo-inositol (1,4,5,6)-Tetrakisphosphate Biosynthesis	1.15	0.0707946	CDC25A,DOT1L,DUSP10,DUSP16,INPP5B,NUDT15,PALD1,PTPN2,SIRPA,STYXL1
D-myo-inositol (3,4,5,6)-tetrakisphosphate Biosynthesis	1.15	0.0707946	CDC25A,DOT1L,DUSP10,DUSP16,INPP5B,NUDT15,PALD1,PTPN2,SIRPA,STYXL1
Role of NFAT in Cardiac Hypertrophy	1.14	0.0724436	GNG13,GNG5,HAND1,IGF1R,IL6ST,MRAS,NRAS,PRKACB,PRKAR2A,PRKCH,RAP1A,RAP1B,RASD2,TGFBR1
Axonal Guidance Signaling	1.14	0.0724436	ADAMDEC1,ADAMTS15,ADAMTS8,ARHGEF15,ARPC5L,FZD3,GNAO1,GNG13,GNG5,MRAS,MYL3,NGF,NRAS,PAPPA,PDGFC,PRKACB,PRKAR2A,PRKCH,RAP1A,RAP1B,RASD2,SEMA4D,TUBA1B,TUBA1C,TUBB4A,WNT8B,WNT9A
Mouse Embryonic Stem Cell Pluripotency	1.14	0.0724436	FZD3,IL6ST,MRAS,NRAS,RAP1A,RAP1B,RASD2,TP53
Vitamin-C Transport	1.13	0.074131	GLRX,LRRC8B,SELENOT
Actin Cytoskeleton Signaling	1.12	0.0758578	ACTA1,ARPC5L,DIAPH2,FGF11,FGF7,MRAS,MYL3,NRAS,PDGFC,RAP1A,RAP1B,RASD2,RDX,SLC9A1
Neuroinflammation Signaling Pathway	1.12	0.0758578	ACVR1B,ACVR1C,ACVR2A,CASP3,CCL3,CD200R1,FAS,FASLG,GRIN2B,IFNG,IL10,MAPK6,NGF,PLA2G2D,PLA2G2F,PLA2G3,TGFBR1,TGFBR3
tRNA Charging	1.1	0.0794328	MARS2,NARS1,PARS2,QARS1
Retinol Biosynthesis	1.1	0.0794328	RBP5,RDH10,RDH12,RDH8
Telomerase Signaling	1.1	0.0794328	CDKN1A,HSP90B1,MRAS,NRAS,RAP1A,RAP1B,RASD2,TP53
RhoGDI Signaling	1.09	0.0812831	ACTA1,ARHGAP8/PRR5-ARHGAP8,ARHGEF15,ARPC5L,GNAO1,GNG13,GNG5,MRAS,MYL3,RDX,RHOB,RHOJ
Role of JAK1, JAK2 and TYK2 in Interferon Signaling	1.09	0.0812831	IFNG,PTPN2,SOCS1
Ephrin Receptor Signaling	1.08	0.0831764	ARHGEF15,ARPC5L,GNAO1,GNG13,GNG5,GRIN2B,MRAS,NRAS,PDGFC,RAP1A,RAP1B,RASD2
Glycine Degradation (Creatine Biosynthesis)	1.08	0.0831764	GATM
Acute Myeloid Leukemia Signaling	1.07	0.0851138	MRAS,NRAS,PIM1,PIM2,RAP1A,RAP1B,RASD2
Tec Kinase Signaling	1.07	0.0851138	ACTA1,FAS,FASLG,GNAO1,GNG13,GNG5,MRAS,PRKCH,RHOB,RHOJ,TNFSF10
Crosstalk between Dendritic Cells and Natural Killer Cells	1.05	0.0891251	ACTA1,CCR7,CD40LG,FAS,FASLG,IFNG,TNFSF10
Gluconeogenesis I	1.04	0.0912011	ALDOA,ALDOB,MDH1
Assembly of RNA Polymerase III Complex	1.04	0.0912011	BRF2,POLR3D
Role of Pattern Recognition Receptors in Recognition of Bacteria and Viruses	1.03	0.0933254	CD40LG,FASLG,IFIH1,IFNG,IL10,IL13,IL1A,PRKCH,TNFSF10,TNFSF9
Synaptic Long Term Potentiation	1.03	0.0933254	GRIN2B,MRAS,NRAS,PRKACB,PRKAR2A,PRKCH,RAP1A,RAP1B,RASD2
Non-Small Cell Lung Cancer Signaling	1.03	0.0933254	MRAS,NRAS,RAP1A,RAP1B,RASD2,TP53
Pancreatic Adenocarcinoma Signaling	1.03	0.0933254	CDKN1A,CDKN1B,CDKN2B,E2F5,E2F6,PDGFC,TGFBR1,TP53
Synaptic Long Term Depression	1.01	0.0977237	CRH,GNAO1,IGF1R,MRAS,NRAS,PLA2G2D,PLA2G2F,PLA2G3,PRKCH,RAP1A,RAP1B,RASD2
Neuroprotective Role of THOP1 in Alzheimer's Disease	1.01	0.0977237	IFNG,MASP1,PRKACB,PRKAR2A,PRSS22,PRSS8,TPSAB1/TPSB2,TPSD1
Signaling by Rho Family GTPases	1.01	0.0977237	ACTA1,ARHGEF15,ARPC5L,GNAO1,GNG13,GNG5,MRAS,MYL3,RDX,RHOB,RHOJ,SEPTIN10,SEPTIN2,SEPTIN8,SLC9A1
Thrombin Signaling	1	0.1	ARHGEF15,GNAO1,GNG13,GNG5,MRAS,MYL3,NRAS,PRKCH,RAP1A,RAP1B,RASD2,RHOB,RHOJ
HGF Signaling	0.996	0.100925	CDKN1A,MAP3K13,MRAS,NRAS,PRKCH,RAP1A,RAP1B,RASD2
Relaxin Signaling	0.991	0.102094	GNAO1,GNG13,GNG5,MRAS,NFKBIE,PDE12,PRKACB,PRKAR2A,RAP1A,RAP1B
CREB Signaling in Neurons	0.979	0.104954	GNAO1,GNG13,GNG5,GRIN2B,MRAS,NRAS,POLR2D,PRKACB,PRKAR2A,PRKCH,RAP1A,RAP1B,RASD2
Autoimmune Thyroid Disease Signaling	0.979	0.104954	CD40LG,FAS,FASLG,IL10
Hematopoiesis from Pluripotent Stem Cells	0.979	0.104954	CD247,EPO,IL10,IL1A
ErbB Signaling	0.979	0.104954	FOXO1,MRAS,NRAS,PRKCH,RAP1A,RAP1B,RASD2
Dermatan Sulfate Biosynthesis (Late Stages)	0.979	0.104954	CHST12,CHST4,NDST1,NDST2
Opioid Signaling Pathway	0.979	0.104954	CDKN1B,GNAO1,GNG5,GRIN2B,MAPK6,MRAS,NRAS,PRKACB,PRKAR2A,PRKCH,RAP1A,RAP1B,RASD2,RGS1,RGS16
Protein Kinase A Signaling	0.967	0.107895	ADD2,CDC25A,DUSP10,DUSP16,DUSP18,DUSP22,DUSP4,GNG13,GNG5,GYS1,MYL3,NFKBIE,PDE12,PRKACB,PRKAR2A,PRKCH,PTPN2,RAP1A,RAP1B,SIRPA,TGFBR1,YWHAG
Neurotrophin/TRK Signaling	0.967	0.107895	MRAS,NGF,NRAS,RAP1A,RAP1B,RASD2
Heparan Sulfate Biosynthesis (Late Stages)	0.963	0.108893	CHST12,CHST4,NDST1,NDST2,PLA1A
Melanocyte Development and Pigmentation Signaling	0.959	0.109901	MRAS,NRAS,PRKACB,PRKAR2A,RAP1A,RAP1B,RASD2
VDR/RXR Activation	0.947	0.11298	CDKN1A,CDKN1B,FOXO1,IFNG,MXD1,PRKCH
Chemokine Signaling	0.947	0.11298	CCL7,MRAS,NRAS,RAP1A,RAP1B,RASD2
NGF Signaling	0.943	0.114025	MAP3K13,MRAS,NGF,NRAS,RAP1A,RAP1B,RASD2,TP53
PCP pathway	0.939	0.11508	CTHRC1,FZD3,NDP,WNT8B,WNT9A
3-phosphoinositide Degradation	0.936	0.115878	CDC25A,DOT1L,DUSP10,DUSP16,INPP5B,NUDT15,PALD1,PTPN2,SIRPA,STYXL1
Protein Ubiquitination Pathway	0.932	0.11695	CDC34,DNAJB12,DNAJB13,DNAJB2,DNAJC1,DNAJC16,DNAJC19,FBXW7,HSP90B1,IFNG,PSMB8,UBE2D4,USP16,USP18,USP38,USP44
ATM Signaling	0.924	0.119124	CDC25A,CDKN1A,H2AX,MDM4,RNF168,SMC1A,TP53
Primary Immunodeficiency Signaling	0.924	0.119124	CD40LG,DCLRE1C,ICOS,RFXAP
Graft-versus-Host Disease Signaling	0.924	0.119124	FAS,FASLG,IFNG,IL1A
iNOS Signaling	0.924	0.119124	HMGA1,IFNG,IRF1,NFKBIE
Colanic Acid Building Blocks Biosynthesis	0.924	0.119124	GALE,MPI
Chondroitin Sulfate Biosynthesis (Late Stages)	0.924	0.119124	CHST12,CHST4,NDST1,NDST2
LPS/IL-1 Mediated Inhibition of RXR Function	0.921	0.11995	ABCB9,ACSL3,CHST12,CHST4,FMO1,FMO2,FMO4,GSTK1,GSTM5,IL1A,NDST1,NDST2,PPARGC1B
D-myo-inositol-5-phosphate Metabolism	0.921	0.11995	CDC25A,DOT1L,DUSP10,DUSP16,INPP5B,NUDT15,PALD1,PTPN2,SIRPA,STYXL1
Xenobiotic Metabolism CAR Signaling Pathway	0.921	0.11995	CHST12,CHST4,FMO1,FMO2,FMO4,GSTK1,GSTM5,HSP90B1,NDST1,NDST2,PRKCH
Coenzyme A Biosynthesis	0.907	0.12388	PPCS
Ascorbate Recycling (Cytosolic)	0.907	0.12388	GLRX
Tetrahydrobiopterin Biosynthesis I	0.907	0.12388	PTS
Thyroid Hormone Biosynthesis	0.907	0.12388	CTSD
Tetrahydrobiopterin Biosynthesis II	0.907	0.12388	PTS
Gαq Signaling	0.907	0.12388	CALCR,GNG13,GNG5,GYS1,MRAS,NFKBIE,PRKCH,RGS16,RHOB,RHOJ
Fatty Acid β-oxidation III (Unsaturated, Odd Number)	0.907	0.12388	EHHADH
Clathrin-mediated Endocytosis Signaling	0.903	0.125026	ACTA1,AP1S1,ARPC5L,FGF11,FGF7,HIP1R,ITGB3,PCYOX1,PDGFC,RAB4B,S100A8,TFRC
Role of Tissue Factor in Cancer	0.896	0.127057	CASP3,ITGB3,MRAS,NRAS,RAP1A,RAP1B,RASD2,TP53
Aldosterone Signaling in Epithelial Cells	0.893	0.127938	DNAJB12,DNAJB13,DNAJB2,DNAJC1,DNAJC16,DNAJC19,HSP90B1,ICMT,PRKCH,SLC9A1
p53 Signaling	0.889	0.129122	BBC3,CCND2,CCNG1,CDKN1A,FAS,MDM4,TP53
Renin-Angiotensin Signaling	0.883	0.130918	MRAS,NRAS,PRKACB,PRKAR2A,PRKCH,RAP1A,RAP1B,RASD2
Th1 Pathway	0.883	0.130918	CD247,CD40LG,ICOS,IFNG,IL10,IL10RB,IRF1,SOCS1
G Protein Signaling Mediated by Tubby	0.863	0.137088	GNG13,GNG5,MRAS
Fatty Acid β-oxidation I	0.863	0.137088	ACSL3,EHHADH,SCP2
Role of NFAT in Regulation of the Immune Response	0.86	0.138038	CD247,FCGR1B,GNAO1,GNG13,GNG5,MRAS,NFKBIE,NRAS,RAP1A,RAP1B,RASD2
Eicosanoid Signaling	0.854	0.139959	PLA2G2D,PLA2G2F,PLA2G3,PTGDR,PTGIS
Xenobiotic Metabolism General Signaling Pathway	0.851	0.140929	GSTK1,GSTM5,MAP3K13,MRAS,NRAS,PRKCH,RAP1A,RAP1B,RASD2
Sumoylation Pathway	0.842	0.14388	FAS,FASLG,RFC2,RHOB,RHOJ,SP3,TP53
Acute Phase Response Signaling	0.836	0.145881	IL1A,IL6ST,MRAS,NFKBIE,NRAS,RAP1A,RAP1B,RASD2,RBP5,SOCS1,SOCS4
Altered T Cell and B Cell Signaling in Rheumatoid Arthritis	0.833	0.146893	CD40LG,FAS,FASLG,IFNG,IL10,IL1A
Nur77 Signaling in T Lymphocytes	0.833	0.146893	CASP3,CD247,FASLG,PRKCH,TNFSF10
Hepatic Cholestasis	0.824	0.149968	CD40LG,FASLG,IFNG,IL13,IL1A,NFKBIE,PRKACB,PRKAR2A,PRKCH,TNFSF10,TNFSF9
Systemic Lupus Erythematosus Signaling	0.821	0.151008	CD247,CD40LG,FCGR1B,IL10,IL1A,MRAS,NRAS,PIM2,PRPF38B,RAP1A,RAP1B,RASD2,SNRPD1
Heparan Sulfate Biosynthesis	0.812	0.15417	CHST12,CHST4,NDST1,NDST2,PLA1A
Remodeling of Epithelial Adherens Junctions	0.812	0.15417	ACTA1,ARPC5L,TUBA1B,TUBA1C,TUBB4A
B Cell Receptor Signaling	0.812	0.15417	BCL2A1,FOXO1,INPP5B,MAP3K13,MRAS,NFKBIE,NRAS,POU2F2,RAP1A,RAP1B,RASD2
Phagosome Maturation	0.812	0.15417	ATP6V0E2,ATP6V1F,CTSD,CTSK,CTSV,TUBA1B,TUBA1C,TUBB4A,VTI1A
3-phosphoinositide Biosynthesis	0.807	0.155955	CDC25A,DOT1L,DUSP10,DUSP16,INPP5B,NUDT15,PALD1,PTPN2,SIRPA,STYXL1
Inhibition of Angiogenesis by TSP1	0.804	0.157036	CASP3,TGFBR1,TP53
Cell Cycle: G2/M DNA Damage Checkpoint Regulation	0.799	0.158855	CDKN1A,MDM4,TP53,YWHAG
Endocannabinoid Cancer Inhibition Pathway	0.799	0.158855	CASP3,CCND2,CDKN1A,CDKN1B,GNAO1,PDGFC,PRKACB,PRKAR2A,TRIB3
Airway Inflammation in Asthma	0.793	0.161065	IL13
Retinoate Biosynthesis II	0.793	0.161065	RBP5
Glutathione Redox Reactions II	0.793	0.161065	GLRX
Proline Biosynthesis I	0.793	0.161065	PYCR2
Arginine Degradation I (Arginase Pathway)	0.793	0.161065	ARG2
mTOR Signaling	0.79	0.162181	ARHGAP8/PRR5-ARHGAP8,EIF3E,EIF3I,MRAS,NRAS,PDGFC,PRKCH,RAP1A,RAP1B,RASD2,RHOB,RHOJ
γ-linolenate Biosynthesis II (Animals)	0.785	0.164059	ACSL3,CYB5A
Communication between Innate and Adaptive Immune Cells	0.767	0.171002	CCL3,CCR7,CD40LG,IFNG,IL10,IL1A
Paxillin Signaling	0.764	0.172187	ACTA1,ITGB3,MRAS,NRAS,RAP1A,RAP1B,RASD2
Factors Promoting Cardiogenesis in Vertebrates	0.762	0.172982	ACVR1B,ACVR1C,ACVR2A,FZD3,PRKCH,TGFBR1,TGFBR3,WNT8B,WNT9A
cAMP-mediated signaling	0.762	0.172982	ADORA1,ADRB2,ADRB3,CXCR2,DUSP4,GNAO1,HTR1E,PDE12,PRKACB,PRKAR2A,PTGDR,RAP1A,XCR1
IL-10 Signaling	0.757	0.174985	ARG2,IL10,IL10RB,IL1A,NFKBIE
Ceramide Signaling	0.75	0.177828	CTSD,MRAS,NRAS,RAP1A,RAP1B,RASD2
Role of Cytokines in Mediating Communication between Immune Cells	0.735	0.184077	IFNG,IL10,IL13,IL1A
Chondroitin Sulfate Biosynthesis	0.735	0.184077	CHST12,CHST4,NDST1,NDST2
Growth Hormone Signaling	0.721	0.190108	IGF1R,PRKCH,PRL,SOCS1,SOCS4
Autophagy	0.714	0.193197	ATG4A,CTSD,CTSK,CTSV
IL-12 Signaling and Production in Macrophages	0.706	0.196789	CD40LG,IFNG,IL10,IRF1,PCYOX1,PPARG,PRKCH,S100A8
GNRH Signaling	0.706	0.196789	GNG5,MAP3K13,MRAS,NRAS,PRKACB,PRKAR2A,PRKCH,RAP1A,RAP1B,RASD2
Gα12/13 Signaling	0.706	0.196789	LPAR6,MRAS,MYL3,NFKBIE,NRAS,RAP1A,RAP1B,RASD2
Proline Biosynthesis II (from Arginine)	0.706	0.196789	PYCR2
CMP-N-acetylneuraminate Biosynthesis I (Eukaryotes)	0.706	0.196789	GNE
α-tocopherol Degradation	0.706	0.196789	CYP4F2
Galactose Degradation I (Leloir Pathway)	0.706	0.196789	GALE
dTMP De Novo Biosynthesis	0.706	0.196789	DHFR2
Wnt/β-catenin Signaling	0.706	0.196789	ACVR1B,ACVR1C,ACVR2A,FZD3,GNAO1,TGFBR1,TGFBR3,TP53,WNT8B,WNT9A
PKCθ Signaling in T Lymphocytes	0.703	0.198153	CD247,MAP3K13,MRAS,NFKBIE,NRAS,POU2F1,RAP1A,RAP1B,RASD2
Natural Killer Cell Signaling	0.697	0.200909	CD247,COL1A2,FASLG,IFNG,MAP3K13,MRAS,NRAS,RAP1A,RAP1B,RASD2,TNFSF10
Rac Signaling	0.697	0.200909	ARPC5L,MRAS,NRAS,RAP1A,RAP1B,RASD2,SH3RF1
IL-7 Signaling Pathway	0.688	0.205116	CDC25A,CDKN1B,FOXO1,IFNG,SOCS1
Adrenomedullin signaling pathway	0.688	0.205116	CASP3,IL1A,MAPK6,MRAS,NRAS,PPARG,PRKACB,PRKAR2A,RAP1A,RAP1B,RASD2
eNOS Signaling	0.682	0.20797	CASP3,CHRNA7,HSP90B1,LPAR6,PDGFC,PRKACB,PRKAR2A,PRKCH,SLC7A1
Dermatan Sulfate Biosynthesis	0.676	0.210863	CHST12,CHST4,NDST1,NDST2
Role of Wnt/GSK-3β Signaling in the Pathogenesis of Influenza	0.672	0.212814	FZD3,IFNG,SIAH1,WNT8B,WNT9A
FAK Signaling	0.662	0.217771	ACTA1,MRAS,NRAS,RAP1A,RAP1B,RASD2
FcγRIIB Signaling in B Lymphocytes	0.658	0.219786	MRAS,NRAS,RAP1A,RAP1B,RASD2
IL-15 Signaling	0.658	0.219786	MRAS,NRAS,RAP1A,RAP1B,RASD2
Apelin Endothelial Signaling Pathway	0.658	0.219786	GNAO1,MRAS,NRAS,PRKCH,RAP1A,RAP1B,RASD2
Role of Macrophages, Fibroblasts and Endothelial Cells in Rheumatoid Arthritis	0.654	0.22182	FZD3,GNAO1,IL10,IL1A,IL6ST,MRAS,NFKBIE,NRAS,PDGFC,PRKCH,RAP1A,RAP1B,RASD2,SOCS1,WNT8B,WNT9A
Docosahexaenoic Acid (DHA) Signaling	0.652	0.222844	BCL2A1,CASP3,FOXO1
Androgen Signaling	0.648	0.224905	GNAO1,GNG13,GNG5,MRAS,POLR2D,PRKACB,PRKAR2A,PRKCH
Agranulocyte Adhesion and Diapedesis	0.644	0.226986	ACTA1,CCL3,CCL3L1,CCL7,CLDN12,CLDN8,CXCR2,IL1A,MYL3,RDX
Xenobiotic Metabolism PXR Signaling Pathway	0.644	0.226986	CHST12,CHST4,GSTK1,GSTM5,HSP90B1,NDST1,NDST2,PRKACB,PRKAR2A,PRKCH
GDNF Family Ligand-Receptor Interactions	0.642	0.228034	MRAS,NRAS,RAP1A,RAP1B,RASD2
Endoplasmic Reticulum Stress Pathway	0.642	0.228034	CASP3,HSP90B1
Urea Cycle	0.635	0.231739	ARG2
Glycine Cleavage Complex	0.635	0.231739	AMT
GDP-mannose Biosynthesis	0.635	0.231739	MPI
GP6 Signaling Pathway	0.635	0.231739	COL1A2,COL27A1,ITGB3,LAMB1,LAMB3,PRKCH,RAP1B
Triacylglycerol Degradation	0.629	0.234963	NDST1,NDST2,PLA1A
Maturity Onset Diabetes of Young (MODY) Signaling	0.623	0.238232	ALDOB,HNF1B,KCNJ11,NKX6-1
Polyamine Regulation in Colon Cancer	0.613	0.243781	MXD1,PPARG
Renal Cell Carcinoma Signaling	0.613	0.243781	MRAS,NRAS,RAP1A,RAP1B,RASD2
Glutathione Redox Reactions I	0.613	0.243781	GPX8,GSTK1
BEX2 Signaling Pathway	0.613	0.243781	BBC3,CDKN1A,LMO2,NGF,PDGFC
HIF1α Signaling	0.606	0.247742	CDKN1A,EDN1,EPO,MRAS,NRAS,PDGFC,PRKCH,RAP1A,RAP1B,RASD2,TP53
FLT3 Signaling in Hematopoietic Progenitor Cells	0.599	0.251768	MRAS,NRAS,RAP1A,RAP1B,RASD2
Apelin Adipocyte Signaling Pathway	0.599	0.251768	GPX8,GSTK1,MAPK6,PRKACB,PRKAR2A
Phospholipases	0.59	0.25704	PLA1A,PLA2G2D,PLA2G2F,PLA2G3
Role of Hypercytokinemia/hyperchemokinemia in the Pathogenesis of Influenza	0.588	0.258226	CCL3,IFNG,IL1A
IL-17 Signaling	0.583	0.261216	MRAS,NRAS,RAP1A,RAP1B,RASD2
Corticotropin Releasing Hormone Signaling	0.583	0.261216	CRH,FASLG,GNAO1,PRKACB,PRKAR2A,PRKCH,RAP1A,RAP1B
Thioredoxin Pathway	0.577	0.26485	SELENOT
Glycogen Biosynthesis II (from UDP-D-Glucose)	0.577	0.26485	GYS1
Aspartate Degradation II	0.577	0.26485	MDH1
Integrin Signaling	0.572	0.267917	ACTA1,ARPC5L,ITGB3,MRAS,NRAS,RAP1A,RAP1B,RASD2,RHOB,RHOJ,TSPAN6
Glycolysis I	0.559	0.276058	ALDOA,ALDOB
Granulocyte Adhesion and Diapedesis	0.553	0.279898	CCL3,CCL3L1,CCL7,CLDN12,CLDN8,CXCR2,IL1A,ITGB3,RDX
PXR/RXR Activation	0.544	0.285759	ABCB9,FOXO1,PRKACB,PRKAR2A
Antioxidant Action of Vitamin C	0.538	0.289734	GLRX,NFKBIE,PLA2G2D,PLA2G2F,PLA2G3,SELENOT
T Cell Receptor Signaling	0.538	0.289734	CD247,MRAS,NRAS,RAP1A,RAP1B,RASD2
Tight Junction Signaling	0.535	0.291743	ACTA1,CLDN12,CLDN8,CSTF1,MYL3,PRKACB,PRKAR2A,TGFBR1,VTI1A
Role of JAK family kinases in IL-6-type Cytokine Signaling	0.535	0.291743	IL6ST,SOCS1
Glutathione-mediated Detoxification	0.535	0.291743	GSTK1,GSTM5
Coronavirus Pathogenesis Pathway	0.535	0.291743	BCL2L11,CASP3,E2F5,E2F6,FASLG,NFKBIE,TGFBR1,TP53
Salvage Pathways of Pyrimidine Deoxyribonucleotides	0.529	0.295801	CDA
Endocannabinoid Neuronal Synapse Pathway	0.514	0.306196	GNAO1,GNG5,GRIN2B,MAPK6,PRKACB,PRKAR2A,RIMS1
Huntington's Disease Signaling	0.513	0.306902	CASP3,CTSD,GNG13,GNG5,GRIN2B,IGF1R,NGF,POLR2D,PRKCH,RCOR3,TP53,VTI1A
Sperm Motility	0.509	0.309742	IGF1R,LMTK2,MRAS,PDGFRB,PLA2G2D,PLA2G2F,PLA2G3,PRKACB,PRKAR2A,PRKCH,TWF1
Reelin Signaling in Neurons	0.506	0.311889	ARHGEF15,ARPC5L,GRIN2B,ITGB3,PDK4,RAP1A,RAP1B
p70S6K Signaling	0.506	0.311889	MRAS,NRAS,PRKCH,RAP1A,RAP1B,RASD2,YWHAG
PFKFB4 Signaling Pathway	0.499	0.316957	PRKACB,PRKAR2A,TP53
Leukocyte Extravasation Signaling	0.496	0.319154	ACTA1,ARHGAP8/PRR5-ARHGAP8,CLDN12,CLDN8,ITGB3,PRKCH,RAP1A,RAP1B,RDX,SPN
Superpathway of Inositol Phosphate Compounds	0.496	0.319154	CDC25A,DOT1L,DUSP10,DUSP16,INPP5B,NUDT15,PALD1,PTPN2,SIRPA,STYXL1
Role of Osteoblasts, Osteoclasts and Chondrocytes in Rheumatoid Arthritis	0.493	0.321366	CALCR,CTSK,FOXO1,FZD3,IFNG,IL10,IL1A,ITGB3,NFKBIE,WNT8B,WNT9A
Pathogenesis of Multiple Sclerosis	0.485	0.327341	CCL3
Citrulline Biosynthesis	0.485	0.327341	ARG2
Regulation of Actin-based Motility by Rho	0.484	0.328095	ACTA1,ARPC5L,MYL3,RHOB,RHOJ
Sirtuin Signaling Pathway	0.476	0.334195	ARG2,ATG4A,BCL2L11,DOT1L,EPO,FOXO1,MAPK6,MT-ND4L,MYCN,POLR3D,PPARG,TP53,TUBA1B,TUBA1C
Regulation of eIF4 and p70S6K Signaling	0.472	0.337287	AGO4,EIF3E,EIF3I,MRAS,NRAS,RAP1A,RAP1B,RASD2
Role of p14/p19ARF in Tumor Suppression	0.469	0.339625	POLR3D,TP53
Melatonin Signaling	0.45	0.354813	GNAO1,PRKACB,PRKAR2A,PRKCH
Basal Cell Carcinoma Signaling	0.45	0.354813	FZD3,TP53,WNT8B,WNT9A
Prostanoid Biosynthesis	0.449	0.355631	PTGIS
Oleate Biosynthesis II (Animals)	0.449	0.355631	CYB5A
Sonic Hedgehog Signaling	0.449	0.355631	PRKACB,PRKAR2A
Small Cell Lung Cancer Signaling	0.438	0.364754	CDKN1B,CDKN2B,NFKBIE,TP53
Ephrin B Signaling	0.426	0.374973	GNAO1,GNG13,GNG5,MRAS
GPCR-Mediated Integration of Enteroendocrine Signaling Exemplified by an L Cell	0.426	0.374973	ADRB2,ADRB3,PRKACB,PRKAR2A
CD27 Signaling in Lymphocytes	0.411	0.38815	CASP3,MAP3K13,NFKBIE
Amyotrophic Lateral Sclerosis Signaling	0.401	0.397192	CASP3,GRIN2B,NEFM,PDGFC,TP53
Type II Diabetes Mellitus Signaling	0.401	0.397192	ACSL3,KCNJ11,NFKBIE,PPARG,PRKCH,SOCS1,SOCS4
4-1BB Signaling in T Lymphocytes	0.395	0.402717	NFKBIE,TNFSF9
Cleavage and Polyadenylation of Pre-mRNA	0.387	0.410204	CSTF1
Hematopoiesis from Multipotent Stem Cells	0.387	0.410204	EPO
UDP-N-acetyl-D-galactosamine Biosynthesis II	0.387	0.410204	GALE
Dopamine Receptor Signaling	0.383	0.414	PRKACB,PRKAR2A,PRL,PTS
Circadian Rhythm Signaling	0.379	0.41783	GRIN2B,PER2
SPINK1 Pancreatic Cancer Pathway	0.374	0.422669	CPA4,KLK2,TGFBR1
Xenobiotic Metabolism AHR Signaling Pathway	0.373	0.423643	GSTK1,GSTM5,HSP90B1,IL1A
TWEAK Signaling	0.364	0.432514	CASP3,NFKBIE
Role of IL-17A in Psoriasis	0.362	0.43451	S100A8
Fatty Acid Activation	0.362	0.43451	ACSL3
Bile Acid Biosynthesis, Neutral Pathway	0.362	0.43451	SCP2
Pregnenolone Biosynthesis	0.362	0.43451	CYP46A1
Glutamate Receptor Signaling	0.362	0.43451	GNG5,GRIN2B,SLC38A1
Semaphorin Neuronal Repulsive Signaling Pathway	0.354	0.442588	CSPG5,MYL3,PRKACB,PRKAR2A,SEMA4D,TP53
RAR Activation	0.353	0.443609	PRKACB,PRKAR2A,PRKCH,PRMT2,RBP5,RDH10,RDH12,RDH8,ZBTB16
Semaphorin Signaling in Neurons	0.351	0.445656	RHOB,RHOJ,SEMA4D
Insulin Secretion Signaling Pathway	0.35	0.446684	AGO4,KCNJ11,PRKACB,PRKAR2A,PRKCH,PRL,RAP1A,RAP1B,SRP19,SSR1,VTI1A
IL-17A Signaling in Fibroblasts	0.349	0.447713	CCL7,NFKBIE
FXR/RXR Activation	0.346	0.450817	CYP19A1,FOXO1,G6PC3,IL1A,PCYOX1,PPARG
MSP-RON Signaling Pathway	0.339	0.458142	ACTA1,IFNG,KLK2
DNA Double-Strand Break Repair by Non-Homologous End Joining	0.337	0.460257	DCLRE1C
Gustation Pathway	0.324	0.474242	GNG13,GNG5,LPAR6,PDE12,PRKACB,PRKAR2A,TAS2R20
Cell Cycle Regulation by BTG Family Proteins	0.322	0.476431	E2F5,E2F6
Calcium Signaling	0.318	0.480839	ACTA1,CHRNA7,GRIN2B,MYL3,PRKACB,PRKAR2A,RAP1A,RAP1B,TPM2
Telomere Extension by Telomerase	0.316	0.483059	HNRNPA1
Superpathway of Citrulline Metabolism	0.316	0.483059	ARG2
Histidine Degradation VI	0.316	0.483059	CYP46A1
Necroptosis Signaling Pathway	0.312	0.487528	FAS,FASLG,PLA2G2D,PLA2G2F,PLA2G3,TNFSF10,TP53
Activation of IRF by Cytosolic Pattern Recognition Receptors	0.309	0.490908	IFIH1,IL10,NFKBIE
Antigen Presentation Pathway	0.309	0.490908	IFNG,PSMB8
Iron homeostasis signaling pathway	0.305	0.49545	ATP6V0E2,ATP6V1F,CYBRD1,EPO,PDGFRB,TFRC
Adipogenesis pathway	0.298	0.503501	FBXW7,FOXO1,FZD3,PER2,PPARG,TP53
Granzyme B Signaling	0.297	0.504661	CASP3
Mismatch Repair in Eukaryotes	0.297	0.504661	RFC2
Glutaryl-CoA Degradation	0.297	0.504661	EHHADH
Isoleucine Degradation I	0.297	0.504661	EHHADH
Parkinson's Signaling	0.297	0.504661	CASP3
Mitotic Roles of Polo-Like Kinase	0.29	0.512861	CDC25A,HSP90B1,SMC1A
PI3K Signaling in B Lymphocytes	0.286	0.517607	MRAS,NFKBIE,NRAS,RAP1A,RAP1B,RASD2
GPCR-Mediated Nutrient Sensing in Enteroendocrine Cells	0.282	0.522396	GNG13,GNG5,PRKACB,PRKAR2A,PRKCH
RAN Signaling	0.279	0.526017	KPNA5
Ubiquinol-10 Biosynthesis (Eukaryotic)	0.279	0.526017	CYP46A1
Mitochondrial L-carnitine Shuttle Pathway	0.279	0.526017	ACSL3
D-myo-inositol (1,4,5)-trisphosphate Degradation	0.279	0.526017	INPP5B
Mechanisms of Viral Exit from Host Cells	0.275	0.530884	ACTA1,PRKCH
Intrinsic Prothrombin Activation Pathway	0.275	0.530884	COL1A2,KLK2
Role of RIG1-like Receptors in Antiviral Innate Immunity	0.264	0.544503	IFIH1,NFKBIE
ILK Signaling	0.264	0.544503	ACTA1,CASP3,FBLIM1,ITGB3,MYL3,PDGFC,RHOB,RHOJ
Serotonin Receptor Signaling	0.264	0.544503	HTR1E,PTS
Sphingosine-1-phosphate Signaling	0.263	0.545758	CASP3,PDGFC,PDGFRB,RHOB,RHOJ
1D-myo-inositol Hexakisphosphate Biosynthesis II (Mammalian)	0.262	0.547016	INPP5B
D-myo-inositol (1,3,4)-trisphosphate Biosynthesis	0.262	0.547016	INPP5B
FAT10 Signaling Pathway	0.262	0.547016	IFNG
Apelin Pancreas Signaling Pathway	0.254	0.557186	PRKACB,PRKAR2A
Valine Degradation I	0.247	0.566239	EHHADH
DNA damage-induced 14-3-3σ Signaling	0.247	0.566239	TP53
Apelin Muscle Signaling Pathway	0.247	0.566239	MRAS
Role of Lipids/Lipid Rafts in the Pathogenesis of Influenza	0.233	0.58479	IFNG
nNOS Signaling in Neurons	0.226	0.594292	GRIN2B,PRKCH
Superpathway of D-myo-inositol (1,4,5)-trisphosphate Metabolism	0.197	0.635331	INPP5B
Tryptophan Degradation III (Eukaryotic)	0.197	0.635331	EHHADH
LXR/RXR Activation	0	1	ARG2,CCL7,IL1A,PCYOX1,S100A8
Mitochondrial Dysfunction	0	1	AIFM1,ATPAF1,CASP3,COX6B2,CYB5A,MT-ND4L
TR/RXR Activation	0	1	THRA,THRSP
Caveolar-mediated Endocytosis Signaling	0	1	ACTA1,ITGB3
Fcγ Receptor-mediated Phagocytosis in Macrophages and Monocytes	0	1	ACTA1,ARPC5L,PRKCH
TREM1 Signaling	0	1	CCL3,CCL7,IL10
IL-22 Signaling	0	1	IL10RB
CD40 Signaling	0	1	CD40LG,NFKBIE
Calcium-induced T Lymphocyte Apoptosis	0	1	CD247,PRKCH
Lymphotoxin β Receptor Signaling	0	1	CASP3
CTLA4 Signaling in Cytotoxic T Lymphocytes	0	1	AP1S1,CD247
B Cell Activating Factor Signaling	0	1	NFKBIE
IL-15 Production	0	1	IGF1R,IRF1,LMTK2,PDGFRB,TWF1
IL-9 Signaling	0	1	CISH
CD28 Signaling in T Helper Cells	0	1	ARPC5L,CD247,NFKBIE
Dendritic Cell Maturation	0	1	CCR7,CD40LG,COL1A2,FCGR1B,IL10,IL1A,NFKBIE
Cellular Effects of Sildenafil (Viagra)	0	1	ACTA1,MYL3,PRKACB,PRKAR2A
Neuropathic Pain Signaling In Dorsal Horn Neurons	0	1	GRIN2B,PRKACB,PRKAR2A,PRKCH
iCOS-iCOSL Signaling in T Helper Cells	0	1	CD247,CD40LG,ICOS,NFKBIE
Cdc42 Signaling	0	1	ARPC5L,CD247,CDC42SE1,MYL3
April Mediated Signaling	0	1	NFKBIE
AMPK Signaling	0	1	ADRB2,ADRB3,CDKN1A,CHRNA7,FOXO1,GYS1,MRAS,PRKACB,PRKAR2A
Leptin Signaling in Obesity	0	1	FOXO1,PRKACB,PRKAR2A
B Cell Development	0	1	SPN
RANK Signaling in Osteoclasts	0	1	MAP3K13,NFKBIE
TNFR1 Signaling	0	1	CASP3,NFKBIE
TNFR2 Signaling	0	1	NFKBIE
Role of PI3K/AKT Signaling in the Pathogenesis of Influenza	0	1	IFNG,NFKBIE
OX40 Signaling Pathway	0	1	CD247,NFKBIE
Cell Cycle Control of Chromosomal Replication	0	1	CDK8
Assembly of RNA Polymerase II Complex	0	1	POLR2D
Spliceosomal Cycle	0	1	BCAS2
IL-17A Signaling in Airway Cells	0	1	NFKBIE
Role of IL-17A in Arthritis	0	1	CCL7,NFKBIE
Role of IL-17F in Allergic Inflammatory Airway Diseases	0	1	CCL7
Dopamine-DARPP32 Feedback in cAMP Signaling	0	1	GRIN2B,KCNJ11,PRKACB,PRKAR2A,PRKCH
Netrin Signaling	0	1	PRKACB,PRKAR2A
Bupropion Degradation	0	1	CYP19A1
Thyroid Hormone Metabolism II (via Conjugation and/or Degradation)	0	1	B4GAT1
Nicotine Degradation III	0	1	B4GAT1,CYP19A1
tRNA Splicing	0	1	PDE12
Melatonin Degradation I	0	1	B4GAT1,CYP19A1
Estrogen Biosynthesis	0	1	CYP19A1
Serotonin Degradation	0	1	B4GAT1
TCA Cycle II (Eukaryotic)	0	1	MDH1
Superpathway of Melatonin Degradation	0	1	B4GAT1,CYP19A1
Stearate Biosynthesis I (Animals)	0	1	ACSL3,LIPT2
Acetone Degradation I (to Methylglyoxal)	0	1	CYP19A1
UVB-Induced MAPK Signaling	0	1	PRKCH,TP53
Oxidative Phosphorylation	0	1	ATPAF1,COX6B2,CYB5A,MT-ND4L
HIPPO signaling	0	1	YWHAG
Unfolded protein response	0	1	HSP90B1,PPARG
Wnt/Ca+ pathway	0	1	FZD3
Toll-like Receptor Signaling	0	1	IL1A
Nucleotide Excision Repair Pathway	0	1	POLR2D
Cardiac β-adrenergic Signaling	0	1	GNG13,GNG5,MRAS,PDE12,PRKACB,PRKAR2A
Amyloid Processing	0	1	PRKACB,PRKAR2A
FGF Signaling	0	1	FGF11,FGF7
GABA Receptor Signaling	0	1	MRAS
Phototransduction Pathway	0	1	PRKACB,PRKAR2A
Notch Signaling	0	1	DTX2
Phagosome Formation	0	1	FCGR1B,PRKCH,RHOB,RHOJ
PD-1, PD-L1 cancer immunotherapy pathway	0	1	CD247,CDKN1B,IFNG
Osteoarthritis Pathway	0	1	CASP3,CXCR2,FZD3,PDGFC,PPARG,S100A8,TGFBR1,WNT8B
Th17 Activation Pathway	0	1	HSP90B1,IFNG,IL10
NER Pathway	0	1	POLR2D,RFC2
Apelin Cardiomyocyte Signaling Pathway	0	1	MAPK6,MYL3,PRKCH,SLC9A1
Synaptogenesis Signaling Pathway	0	1	ARPC5L,GRIN2B,MRAS,NRAS,PRKACB,PRKAR2A,RAP1A,RAP1B,RASD2,VTI1A
White Adipose Tissue Browning Pathway	0	1	ADRB3,PPARG,PRKACB,PRKAR2A,THRA
HOTAIR Regulatory Pathway	0	1	AGO4,CDKN1A,COL1A2,IRF1,WNT8B,WNT9A
Regulation Of The Epithelial Mesenchymal Transition In Development Pathway	0	1	FZD3,WNT8B,WNT9A
Kinetochore Metaphase Signaling Pathway	0	1	CENPN,H2AX,NEK2,SMC1A
Complement System	0	1	MASP1
