# Supplementary material for: A Blood Exosomal miRNA Signature in Acute Respiratory Distress Syndrome
Source: Front Mol Biosci. 2021 Jul 15;8:640042. doi: 10.3389/fmolb.2021.640042 (PMC8319727; doi:10.3389/fmolb.2021.640042)
Supplement: Supplementary file 3 [file Table1.XLSX]

## Sheet: Diff_expression_DESeq2
			ARDS vs HS
Row-names	log2FC	padj	HS1	HS2	HS3	HS4	HS5	HS6	HS7	HS8	HS9	HS10	ARDS1	ARDS2	ARDS3	ARDS4	ARDS5	ARDS6	ARDS7	ARDS8
HSA-MIR-142-5P	3.00896	5.87448e-06	0.998754	1.56591	1.74394	1.67042	1.51458	2.08784	0.944524	1.97582	2.08447	1.61556	1.92353	3.43729	4.11215	3.08126	4.13162	1.43447	4.16942	2.89333
HSA-MIR-122-5P	4.24825	0.000102721	3.05808	3.14156	2.5871	4.4348	3.65215	3.75923	4.62146	3.0743	2.15971	2.529	8.5107	4.87477	2.32437	3.3792	4.86314	3.45016	6.13067	8.21002
HSA-MIR-223-3P	1.97852	0.000506076	1.2397	1.75992	1.60225	2.73248	2.49313	2.07606	2.50453	2.48695	1.6776	2.5358	3.0706	3.71018	3.717	2.97829	3.6852	1.66703	3.52504	3.52008
HSA-LET-7D-3P	1.66352	0.00231633	3.63166	2.251	3.73664	3.69957	3.49947	3.00763	3.3253	3.15346	3.22603	2.94811	4.74478	5.09321	5.01639	3.63732	4.34982	3.28174	4.75849	2.76334
HSA-MIR-24-3P	2.25406	0.00231633	2.07189	1.28478	2.61234	1.86724	3.4316	2.75162	1.92632	1.80826	1.87429	1.81185	2.56554	3.86575	3.63308	3.03185	4.07491	1.71077	4.90514	3.74688
HSA-MIR-130A-3P	2.50283	0.00412969	0.586621	0.61496	0.308698	0.960434	1.40627	1.35491	0.310415	1.04263	1.45091	1.69056	1.46761	2.35289	3.00397	1.18454	2.81533	1.6673	2.53145	2.17407
HSA-MIR-98-3P	4.36725	0.00910361	-0.781818	-0.747605	-0.983279	-0.248266	-1.03619	-0.901282	-0.550251	-0.928146	-0.734931	-0.861976	0.73026	0.840935	1.78324	-1.00103	-0.820839	-0.398269	0.825787	-0.773588
HSA-LET-7A-5P	-0.716501	0.0110996	7.83044	7.80001	7.36086	7.3819	7.06306	7.21146	7.80472	7.21075	7.09454	7.13806	6.68161	6.74565	6.57129	7.25498	6.85417	7.24139	6.63281	6.88576
HSA-MIR-221-3P	3.29014	0.0129626	-0.320132	0.296145	-0.148573	-0.374382	-0.249226	-0.423871	-0.491855	0.250727	-0.55653	0.094717	-0.113502	1.94245	1.12821	-0.182635	0.544926	0.0143078	0.230605	1.52958
HSA-MIR-193A-5P	4.50552	0.0196896	-1.10615	-1.0712	-1.32112	-0.536667	-1.37668	-1.23857	-0.840827	-1.26517	-1.03384	-1.19886	1.65613	-1.22298	-0.805889	-1.33955	-0.480817	-0.714312	-1.12693	0.772031
HSA-MIR-1273A	3.9388	0.0219297	-0.912892	-0.882751	-0.711422	-0.428133	-1.15453	-1.05213	-1.11427	-1.0731	-1.17538	-1.02099	-0.693218	0.115535	-0.653959	-1.12857	0.029763	1.69999	-0.325877	-0.291936
HSA-MIR-486-5P	-1.71711	0.0219297	4.25727	4.79731	3.70921	4.52137	6.33469	4.30482	4.4547	4.47501	5.37179	3.59336	2.32285	4.04855	5.00696	2.5929	3.94982	3.05216	3.20911	3.10545
HSA-LET-7B-3P	1.44355	0.0562027	0.837544	0.865695	1.08956	1.91541	1.74954	1.3195	2.21623	1.45097	1.82219	1.66631	2.40709	2.65328	2.96332	1.81787	2.32574	1.16229	2.41612	2.14634
HSA-MIR-146A-5P	2.30411	0.0562027	0.33223	1.85839	0.0569573	0.247702	1.49145	0.169341	0.414585	0.541677	1.18665	1.03734	0.530109	2.69579	1.79593	0.823997	2.26582	0.669964	3.12405	1.28305
HSA-MIR-335-5P	3.00372	0.0624897	-0.910751	-0.885989	-1.05304	-0.988702	-0.821583	-1.01616	-0.503237	-1.02875	-1.08529	-0.996848	-0.200068	-0.0431883	-0.167816	-0.768214	-0.955356	-0.102938	-0.420669	-0.015188
HSA-MIR-483-5P	3.5115	0.083628	-0.071199	-0.0290496	-0.889486	-0.768448	-0.156995	-0.818159	-0.888365	-0.841855	-0.957455	-0.782937	1.43633	-0.80395	-0.421645	-0.904525	-0.745663	-0.338091	1.633	1.12855
HSA-MIR-28-3P	2.55514	0.095915	-0.658303	-0.632899	-0.269363	-0.702862	-0.56019	-0.730077	-0.266543	-0.742428	-0.599502	-0.710977	0.070795	0.633802	0.103883	-0.307099	0.353505	-0.373511	-0.17866	-0.652192
HSA-MIR-23A-3P	0.66597	0.115762	3.78563	4.21615	4.34442	4.23051	4.08458	4.5467	4.30362	3.79673	4.08333	4.25289	4.12548	5.23011	4.61806	4.14737	4.89386	4.09937	4.82998	4.2949
HSA-MIR-21-5P	2.12193	0.122722	1.03448	0.140646	-0.0934053	1.32681	0.344494	-0.0084289	0.240542	-0.0369364	0.565417	1.06739	0.990781	2.24309	0.342522	-0.111014	2.00761	0.436136	1.84109	1.55519
HSA-MIR-150-5P	-1.06907	0.171426	3.45056	3.92184	3.91503	3.55234	5.07302	3.43053	3.60289	3.6336	4.00738	3.96918	3.63722	3.80045	3.30583	4.14479	2.31026	2.19047	2.08052	2.44187
HSA-MIR-199A-3P|HSA-MIR-199B-3P	2.51744	0.172355	-0.675348	-0.650254	-0.783254	-0.72168	-0.578461	-0.108487	-0.50153	-0.760267	-0.458052	-0.729601	-0.492458	-0.0716123	-0.459773	-0.790178	0.531749	-0.394025	0.779505	0.179847
HSA-MIR-19B-3P	1.03098	0.188885	2.93321	2.03207	2.98366	2.52464	3.08376	3.18372	2.46925	3.66761	3.7764	3.10844	2.39698	4.32192	4.7627	2.47175	3.7163	2.01572	3.96	3.82755
HSA-MIR-193B-5P	2.58402	0.210938	-0.699458	-0.671144	-0.846478	0.345019	-0.218637	-0.796356	-0.845711	-0.813309	-0.891587	-0.770626	0.990422	-0.0184201	-0.456221	-0.856689	0.152087	0.224237	-0.716288	0.544853
HSA-MIR-625-3P	2.91425	0.223786	-1.18358	-1.15892	-1.30477	-0.783686	-0.883753	-1.27359	-0.995764	-1.28416	-1.33261	-1.25517	-0.475995	0.232392	-0.971783	-1.3111	-1.22799	-0.907189	-0.702653	-1.17765
HSA-MIR-451A	-1.68942	0.248451	1.22765	2.37762	1.29154	0.306374	2.27318	1.31105	0.164336	1.36908	1.82673	1.44546	0.537203	1.17903	0.570214	1.50786	0.334732	0.66511	0.360505	0.888408
HSA-MIR-574-3P	1.37522	0.248451	0.991452	0.500229	0.787154	0.852348	2.27528	1.01537	0.985284	1.62213	0.721118	0.37642	1.77966	2.52945	2.46365	1.08188	2.40744	0.783514	0.964765	1.00232
HSA-MIR-1-3P	2.61751	0.292581	-0.861763	0.204015	-1.05014	-0.0170698	-1.08615	-0.991374	-0.663906	-1.01101	-1.10509	-0.962018	-0.64755	-0.979556	1.01956	-1.06239	1.07459	0.0970944	-0.879233	-0.854692
HSA-MIR-130B-3P	1.98249	0.292581	-0.588631	-0.562974	-0.687157	-0.623931	-0.311439	0.359609	-0.686622	-0.663589	-0.717874	-0.221837	0.14772	-0.26099	-0.368226	-0.239185	0.169503	-0.301006	0.686887	0.265285
HSA-MIR-301A-3P	3.02378	0.352914	-1.35587	-1.33859	-1.48855	-1.41053	-1.2922	-1.4633	-1.48828	-1.47666	-1.50371	-1.42567	-1.22992	-1.44795	-1.20741	-1.0605	-1.387	-1.16214	-0.996112	0.0446864
HSA-MIR-423-5P	0.696583	0.352914	4.6889	5.46638	4.02572	4.89032	5.88959	4.56697	5.95387	4.7386	4.00245	3.92847	6.47429	5.85541	4.96341	4.22597	5.51997	5.10196	5.87985	4.96925
HSA-MIR-885-5P	2.84302	0.352914	-0.970327	-0.942904	-1.15302	-1.05707	-1.18331	0.148331	-1.15225	-1.11974	-1.1991	-1.07762	1.0603	-0.261015	-0.734746	-1.16337	-1.01973	-0.662897	-0.986627	0.762578
HSA-MIR-483-3P	-1.10546	0.395918	1.68203	2.22829	2.16636	2.25389	2.85967	1.89776	2.73399	2.04464	2.68932	2.04727	1.07429	3.11734	1.11365	0.544518	0.803467	1.19185	1.90642	1.35155
HSA-MIR-140-3P	-1.51679	0.436543	0.151537	-0.311822	-0.421785	0.0479895	0.0672482	0.574872	0.200676	1.04019	0.294376	0.298383	-0.157118	-0.376586	-0.122051	-0.429093	0.0914643	-0.051512	-0.329358	0.490477
HSA-MIR-23B-3P	-0.769945	0.462235	2.24709	2.10489	2.55794	1.84423	1.78514	3.1861	2.45127	2.13196	2.32958	1.97789	1.22074	1.89556	1.25931	2.23757	0.967935	2.0152	2.20646	2.58929
HSA-LET-7F-1-3P	1.41234	0.467366	-0.543	-0.521177	-0.376365	-0.17619	-0.638306	-0.261889	-0.18159	-0.0735365	-0.477395	-0.201721	-0.369498	0.38694	-0.338079	-0.627621	-0.135056	-0.27488	0.21666	0.501761
HSA-MIR-17-5P	-0.985818	0.488571	1.42692	1.48627	0.996595	0.722646	1.84882	0.875705	1.24041	1.43215	1.02858	0.975195	1.14775	0.277314	1.20524	1.51618	0.336466	0.63373	0.819577	0.373421
HSA-MIR-25-3P	-0.450144	0.489031	5.25593	5.74753	5.15607	5.68871	5.8445	5.92723	5.40051	6.1291	6.63427	5.60215	4.6725	5.75461	6.25281	4.48615	5.38726	4.33089	5.96532	5.61549
HSA-MIR-29A-3P	1.56256	0.489031	-0.629474	-0.603375	-0.232865	-0.226253	0.245762	-0.700885	-0.738716	-0.714049	-0.268121	-0.680577	0.60951	-0.692799	0.153566	0.547397	0.147829	-0.33689	-0.644987	-0.623195
HSA-MIR-142-3P	0.561394	0.51715	2.775	2.31164	2.43934	2.23351	2.53763	1.38263	1.99849	2.5212	2.67136	2.70612	2.98475	2.24457	3.08414	3.31982	2.32601	2.25646	1.64209	2.92657
HSA-MIR-144-5P	-0.887597	0.51715	2.83144	2.00867	1.09554	0.543209	1.49102	1.82432	0.680208	2.47761	2.08679	0.941632	0.811305	0.888866	1.52081	1.32421	1.99057	0.917553	1.42861	1.7413
HSA-MIR-664A-3P	-1.83068	0.51715	-0.839391	0.254927	-0.0603304	0.219425	-0.125695	-0.918974	-0.944802	-0.928049	-0.788869	-0.904801	-0.679156	-0.547357	-0.650519	-0.9503	-0.878995	-0.592916	-0.852459	-0.834102
HSA-MIR-29C-3P	1.74001	0.533427	-0.975357	-0.956095	-1.07736	-1.03628	-0.901039	-1.05756	-1.07707	-0.369172	-0.797015	-1.04669	-0.834973	-0.0985836	-0.809884	-0.685754	-1.01005	-0.759417	-0.986806	0.0104462
HSA-MIR-505-5P	1.64871	0.533427	-1.07679	-1.05696	-1.19784	-0.73924	-1.003	-0.823668	-1.19751	-0.862234	-0.889099	-1.15688	-0.507672	0.244323	-0.906442	-1.2022	-1.11251	-0.854487	-1.08858	-1.07202
HSA-MIR-98-5P	1.29746	0.533427	0.69738	0.158237	-0.41477	-0.365963	0.164965	-0.387774	-0.187731	-0.11266	-0.436276	-0.00869185	0.798741	-0.381803	-0.185212	0.128511	-0.35508	1.23815	0.102688	-0.337465
HSA-LET-7B-5P	-0.220902	0.535517	6.67778	6.53957	6.69265	6.90212	6.8635	6.76245	7.17856	6.71569	6.76391	6.86454	6.35894	6.3195	6.28324	6.39091	6.98677	6.8174	6.41681	7.19686
HSA-LET-7I-5P	0.608115	0.535517	1.39501	1.44131	1.5007	1.55128	2.07989	1.39278	2.26899	1.96171	2.52771	2.21754	2.15755	2.54151	1.8118	1.68227	1.62506	1.25491	2.46901	3.07875
HSA-MIR-6511A-3P	1.66562	0.54222	-1.14993	-0.653507	-1.30303	-1.21998	-1.07042	-0.573297	-1.30257	-1.283	-1.11097	-1.23939	-0.988499	-0.53544	0.463161	-1.30909	-1.18982	-0.901617	-1.16309	-1.1446
HSA-LET-7A-3P	0.927263	0.549152	-0.246864	-0.232558	-0.0879108	-0.290201	0.0148936	-0.328562	0.137421	0.782863	-0.216915	1.01076	1.00819	0.367343	1.08129	0.0939033	0.202742	0.0493593	0.590908	-0.243445
HSA-MIR-125A-5P	-1.49169	0.549152	-0.913227	-0.891848	-0.257658	-0.269931	0.609829	-0.999308	-1.02409	-1.00802	-0.718349	-0.98571	-0.757414	-0.993917	-0.729568	-0.787387	-0.951738	-0.673555	-0.925935	-0.458267
HSA-MIR-125B-5P	2.139	0.549152	-1.42757	-1.41006	-1.5712	-1.48295	-0.916511	-1.53641	-1.57092	-1.5585	-1.58754	-1.49828	-0.925048	-1.52086	-1.27715	-1.575	-1.45911	-1.23128	-1.43797	-0.160612
HSA-MIR-144-3P	-0.873249	0.549152	-0.130393	0.688702	0.814132	-0.16473	0.350859	0.568856	0.205694	0.78466	0.45355	0.463194	0.0165151	0.157221	0.0527918	0.753068	-0.150391	0.125764	0.304655	-0.127639
HSA-MIR-151A-3P	0.486057	0.549152	3.45883	2.92275	3.16152	3.09488	2.96306	3.36436	2.84945	2.89718	2.87418	1.96503	1.73781	3.70679	3.53155	1.85641	3.30452	2.95456	4.40829	2.22672
HSA-MIR-22-3P	1.58867	0.549152	-1.01688	-0.997219	-1.12827	-1.07908	-0.782108	-0.520134	-1.12795	-1.11435	-0.711719	-1.09531	-0.452517	-0.111311	-0.847957	-1.1324	-1.0523	-0.796436	-0.29029	-1.01215
HSA-MIR-30A-3P	0.807164	0.549152	-0.0435135	-0.0288415	0.307035	0.332867	0.579193	0.495867	0.309969	-0.143981	0.662658	0.816434	1.16641	0.534229	1.23892	0.267748	0.937927	0.233325	-0.0520866	0.454586
HSA-MIR-342-3P	-0.448775	0.549152	2.45437	2.52446	2.36802	2.3994	3.3854	2.54241	2.20643	2.52365	2.43463	2.98174	2.4474	2.87789	2.53057	2.61144	2.13571	2.7004	1.65795	1.69748
HSA-MIR-486-3P	-1.84587	0.549152	-0.920551	-0.89875	-1.03666	-0.989506	-0.0243867	-1.01009	-1.03627	0.373373	0.320838	-0.995794	-0.761663	-1.00442	-0.733267	-1.04186	-0.522222	-0.676148	-0.933509	-0.915306
HSA-MIR-92A-3P	-0.592587	0.549152	3.45052	3.9579	3.50363	3.94619	5.77394	3.54379	4.06534	4.42181	4.73871	2.50486	4.43985	4.57173	4.45229	1.79752	4.29796	2.36471	3.51878	3.18668
HSA-MIR-1306-5P	1.56511	0.5504	-1.10157	-1.07969	-1.24523	-1.1708	-1.02233	-1.2162	-1.2448	-1.22616	-1.27025	-0.016597	-0.942071	-0.502494	0.023663	-1.25099	-0.346381	-0.856225	-1.11458	-1.09631
HSA-MIR-378A-3P	1.61679	0.5504	-1.30661	-1.28892	-1.4376	-0.688142	-1.44811	-1.41663	-1.43733	-1.10422	-1.27464	-1.3781	-0.798686	-1.40092	-1.15458	-1.44127	-1.33849	-1.10821	-1.31713	-0.281899
HSA-MIR-126-5P	0.360968	0.572381	6.75698	6.96111	7.14018	7.24734	6.10754	7.10594	6.62324	6.38598	6.50071	6.39213	6.19527	7.67427	8.0142	7.07435	6.89698	3.92304	6.98974	6.47735
HSA-MIR-183-5P	-1.52272	0.578629	-1.15821	0.383399	-1.01103	-0.246239	-1.08295	-1.27236	-1.29773	-1.28122	-1.32008	-1.24171	-1.00755	-1.2669	-0.980622	-1.30319	-1.19545	-0.92646	-1.1705	-0.710594
HSA-MIR-1246	1.00129	0.632858	-0.458494	-0.441788	-0.59776	0.941884	-0.630143	-0.54304	0.960806	-0.177626	-0.646816	-0.514842	0.387846	1.06498	-0.214447	-0.608879	0.378502	0.505327	0.439544	-0.455011
HSA-MIR-19A-3P	0.455953	0.639087	2.63815	2.24314	1.73026	0.803721	2.17938	1.91523	1.32329	1.03036	2.17692	2.44077	1.10603	2.95896	2.22254	2.09986	2.05006	1.2225	2.8178	1.37773
HSA-MIR-424-5P	0.725669	0.639087	-0.288962	-0.278262	0.353599	-0.320757	-0.045592	-0.348081	-0.134298	0.509824	0.129614	0.530049	-0.12959	0.63548	-0.0949401	0.612765	0.644556	-0.0252398	0.153963	-0.286414
HSA-LET-7C-5P	-0.256019	0.647419	3.62011	3.32861	3.15908	2.88344	2.79573	2.85421	3.02214	2.64566	3.10381	3.02467	2.98832	2.82632	2.7843	2.97656	3.10179	2.9589	2.20632	3.14934
HSA-LET-7F-5P	-0.155972	0.661393	5.89456	5.30293	5.40712	5.53654	5.24275	5.38038	5.48442	5.69094	5.46129	5.09535	5.46965	5.13761	4.44602	5.5152	4.77932	5.64565	5.72196	5.53801
HSA-MIR-423-3P	1.16179	0.661393	-0.165007	-1.25882	-1.43455	-1.3443	-1.01356	-1.407	-1.43415	-1.41704	-1.45754	-1.36228	-1.12971	-1.38876	-0.223648	-1.15571	-1.31634	-1.04916	-0.8519	-1.27441
HSA-LET-7G-5P	0.242755	0.667622	3.27329	2.89841	3.4614	3.82213	2.92419	3.37324	2.63182	3.36601	3.87848	3.33886	2.85784	3.38108	3.47812	4.03544	3.68451	2.12455	3.34137	3.78721
HSA-MIR-185-5P	-0.405929	0.667622	0.778406	1.63649	1.50179	1.41142	2.70219	1.64513	1.72755	2.37097	2.21805	1.59321	0.969515	1.51917	1.65073	0.993537	2.23731	1.07389	2.00428	2.23601
HSA-MIR-192-5P	0.613055	0.672739	-0.480901	0.621182	-0.315032	-0.510092	-0.083627	0.0532647	-0.115401	-0.236906	-0.59511	-0.517623	0.232978	0.293839	-0.274389	-0.338922	-0.066005	-0.208286	-0.0271402	0.000483229
HSA-MIR-328-3P	0.796119	0.79387	-0.9612	-0.941655	-1.06364	-1.02302	0.00104493	-1.04323	-0.63351	-1.05034	-0.780807	-1.03204	-0.818756	0.0640685	-0.793299	-1.06758	-0.302257	-0.742092	-0.972817	-0.956499
HSA-MIR-101-3P	0.283712	0.898705	0.110308	-0.331717	0.154735	-0.370224	0.247495	0.165403	-0.186478	0.440322	-0.288804	-0.013685	-0.1834	-0.0499237	-0.150268	0.239701	0.75857	-0.0836217	0.0911096	-0.339131
HSA-MIR-214-3P	0.377128	0.898705	-0.510684	-0.871681	-0.763118	-0.941489	-0.370909	-0.668403	-0.594435	-0.959757	-0.843972	-0.945343	-0.758825	-0.421016	-0.735449	-0.781761	-0.290685	-0.688426	-0.900296	-0.885311
HSA-MIR-29B-3P	-0.325895	0.912527	0.0150912	0.392521	-0.555606	-0.49492	0.0582828	0.0763354	-0.09492	0.728648	-0.584611	-0.502813	-0.289006	0.111985	-0.255523	-0.56233	0.499546	-0.18817	-0.470358	0.0232221
HSA-MIR-15B-3P	-0.267505	0.912888	-0.090775	-0.0757874	-0.229466	1.02848	0.650777	-0.176006	0.0556894	0.765333	1.18441	1.13485	0.0730229	0.501507	0.113273	0.0248108	-0.117	0.194238	0.724108	1.41693
HSA-LET-7D-5P	-0.0823929	0.921796	3.49982	2.80356	3.206	3.40005	3.37755	3.14578	2.83949	3.02267	3.28571	3.32625	2.37479	3.05942	2.44833	3.27893	3.51608	1.99363	3.62022	3.31656
HSA-MIR-191-5P	0.137498	0.929122	1.24712	1.63862	2.4255	1.10963	2.56126	0.985326	1.21969	2.51378	1.55352	1.36546	1.58949	2.22117	1.00201	2.71628	1.72887	1.0727	1.80329	1.59596
HSA-LET-7E-5P	-0.103132	0.935486	2.54686	0.816721	1.84824	1.86878	1.91818	2.18753	2.41296	1.20116	1.89412	1.81169	2.04158	0.652424	1.02992	2.67872	0.741502	1.10315	2.6197	1.88544
HSA-MIR-20B-5P	0.206346	0.935486	-0.984292	-0.44689	-1.13119	-1.06013	-1.15156	-1.09609	-1.13066	0.0823072	-0.763713	-0.297986	-0.809537	-1.08876	0.699387	-0.845527	-1.02748	-0.715483	-0.998544	-0.978524
HSA-MIR-30E-3P	-0.143373	0.935486	-0.31006	-0.298936	-0.409249	0.571006	0.199015	-0.0312305	0.211786	0.5062	0.592441	0.0326874	0.431134	-0.363924	-0.11027	0.846509	-0.329355	-0.0395433	0.143124	-0.30741
HSA-MIR-532-5P	-0.16768	0.935486	-0.929711	-0.91034	-0.61023	-0.99098	-0.853909	-0.453249	-1.02611	-1.01361	-0.36345	-0.371765	-0.373759	-0.667548	-0.763304	-1.03017	-0.964605	-0.712551	-0.941225	-0.512212
HSA-MIR-93-5P	-0.10151	0.935486	1.99457	0.764079	1.18209	1.94996	2.2831	1.99578	0.793754	1.51193	2.2056	1.54916	0.921555	1.93994	1.59953	2.06207	1.87628	1.02113	1.95518	1.21666
HSA-MIR-7-1-3P	-0.120871	0.944731	-0.853939	-0.83563	-0.417886	-0.556505	-0.643448	-0.412186	-0.723455	-0.921718	-0.687416	-0.578435	-0.720502	-0.91238	-0.696654	-0.587371	-0.886919	-0.648685	-0.864822	-0.168375
HSA-MIR-126-3P	-0.0105238	0.980761	3.87752	4.0595	4.85314	4.34768	4.36739	5.22451	4.15814	4.48028	4.73335	4.26732	4.27982	4.15007	4.25087	5.18553	4.65778	2.70835	4.72882	4.44102
HSA-MIR-16-5P	0.0159432	0.980761	1.70238	1.50113	1.09833	1.51404	1.93013	1.51732	1.38311	1.57171	1.43136	1.23769	0.81496	1.72373	1.93813	0.408577	1.95875	2.09718	1.66621	0.646601
HSA-LET-7I-3P	1.55461	NA	-2.2935	-2.29044	-2.3271	-2.30318	-2.33398	-2.31253	-2.32685	-2.31718	-2.33417	-2.30587	-2.2712	-2.30981	-2.26721	-2.33045	-2.23348	-2.25919	-2.29532	-2.29277
HSA-MIR-101-5P	0.927802	NA	-1.96113	-1.94869	-2.09769	-1.46765	-2.10881	-2.03848	-2.0967	-2.05736	-2.11195	-2.01139	-1.87045	-2.02743	-1.85425	-2.10466	-1.98354	-1.55523	-1.96853	-1.95814
HSA-MIR-103A-3P	0.33158	NA	-1.53986	-1.71264	-1.80046	-1.74788	-1.41619	-1.77373	-1.8004	-1.78657	-1.8039	-1.75529	-1.65942	-1.58497	-1.64839	-1.80128	-1.73635	-1.62621	-1.72614	-1.71907
HSA-MIR-106A-5P	0.10556	NA	-1.94958	-1.80778	-2.01792	-1.9696	-1.75757	-1.98892	-2.01788	-1.99852	-2.02	-1.97514	-1.90347	-1.9833	-1.89523	-2.01842	-1.96098	-1.87865	-1.95335	-1.94806
HSA-MIR-106B-3P	-1.26148	NA	-0.672503	-0.322479	-0.913923	-0.746632	-0.967652	-1.10887	-0.743282	-1.114	-0.592386	-1.10071	-0.910301	-1.10566	-0.888372	-0.932551	-1.06333	-0.84426	-1.04301	-1.02896
HSA-MIR-10A-5P	0.247237	NA	-2.00654	-2.00303	-1.90468	-2.01765	-1.99063	-2.02837	-2.0448	-2.0337	-2.0464	-2.02072	-1.98095	-2.02525	-1.97638	-2.04555	-2.01287	-1.96718	-2.00863	-2.0057
HSA-MIR-10B-5P	-0.437777	NA	-1.44203	-1.43179	-1.0213	-1.47443	-1.52227	-1.11716	-1.51917	-1.31789	-1.52371	-1.4834	-1.36739	-1.49661	-1.35405	-1.37812	-1.46048	-1.32722	-1.44812	-1.43957
HSA-MIR-122-3P	-0.312409	NA	-0.769346	-1.76048	-1.8893	-1.80923	-1.89429	-1.84498	-1.88917	-1.86275	-1.89672	-1.81948	-1.68686	-1.83458	-1.67161	-1.89105	-1.79328	-1.64093	-1.77915	-1.76938
HSA-MIR-1224-3P	0.561304	NA	-2.19017	-2.18822	-2.2115	-2.19632	-2.14842	-2.20225	-2.21135	-2.2052	-2.21396	-2.19802	-2.176	-2.20053	-2.17347	-2.21363	-2.19367	-2.16838	-2.19132	-2.1897
HSA-MIR-1227-3P	1.55461	NA	-2.29387	-2.29163	-2.31848	-2.30096	-2.32332	-2.30781	-2.3183	-2.31121	-2.32341	-2.30293	-2.27753	-2.25782	-2.27461	-2.32093	-2.29791	-2.26874	-2.2952	-2.29333
HSA-MIR-1229-3P	0.856621	NA	-1.44002	-1.42909	-1.52261	-1.4746	-1.19276	-1.50798	-1.35627	-1.51833	-1.52776	-1.25011	-1.36035	-0.913405	-1.34611	-1.52384	-1.45971	-1.31747	-1.44652	-1.43739
HSA-MIR-1255B-5P	0.375473	NA	-2.07305	-2.07016	-2.1048	-2.0822	-2.10532	-2.09104	-2.04361	-2.09543	-2.03224	-2.08474	-2.05197	-2.08847	-2.0482	-2.10501	-2.07826	-2.04062	-2.07477	-2.07236
HSA-MIR-125A-3P	0.306866	NA	-1.926	-2.03317	-2.09605	-2.05503	-1.93663	-2.07106	-2.09563	-2.07903	-2.09985	-2.05963	-2.00015	-2.0664	-1.99331	-2.09869	-2.04788	-1.97956	-2.04154	-2.03716
HSA-MIR-1273C	1.42074	NA	-2.29791	-2.29669	-2.31131	-2.30177	-2.3141	-2.3055	-2.31121	-2.30735	-2.31415	-2.30284	-2.28901	-2.30442	-2.28742	-2.28651	-2.30011	-2.28423	-2.29864	-2.29762
HSA-MIR-1275	0.851289	NA	-2.29785	-2.29651	-2.28378	-2.30212	-2.31575	-2.30624	-2.31255	-2.30828	-2.31581	-2.3033	-2.28803	-2.30504	-2.28627	-2.31413	-2.30028	-2.28274	-2.29866	-2.29753
HSA-MIR-1277-3P	0.561304	NA	-2.19017	-2.18822	-2.2115	-2.19632	-2.14842	-2.20225	-2.21135	-2.2052	-2.21396	-2.19802	-2.176	-2.20053	-2.17347	-2.21363	-2.19367	-2.16838	-2.19132	-2.1897
HSA-MIR-128-3P	0.851289	NA	-2.31458	-2.31359	-2.32547	-2.31772	-2.30869	-2.32075	-2.32539	-2.32225	-2.32775	-2.31859	-2.30736	-2.31987	-2.30606	-2.32656	-2.31637	-2.30346	-2.31517	-2.31435
HSA-MIR-1290	1.55461	NA	-2.29322	-2.28957	-2.33334	-2.30478	-2.34179	-2.31595	-2.33305	-2.32149	-2.34206	-2.30799	-2.26658	-2.3127	-2.26182	-2.33734	-2.29981	-2.25225	-2.2954	-2.21408
HSA-MIR-130B-5P	1.55461	NA	-2.29102	-2.2837	-2.37133	-2.31416	-2.39097	-2.33651	-2.37074	-2.34761	-2.39214	-2.32057	-2.23769	-2.33001	-2.07148	-2.37934	-2.3042	-2.20899	-2.29537	-2.28926
HSA-MIR-135A-5P	1.50597	NA	-1.87766	-1.87262	-1.92963	-1.89362	-1.9305	-1.90903	-1.9296	-1.80866	-1.93091	-1.89804	-1.84089	-1.90455	-1.83432	-1.68458	-1.88675	-1.8211	-1.88066	-1.87645
HSA-MIR-139-5P	0.738617	NA	-1.59654	-1.58746	-1.67351	-1.2363	-1.67601	-1.653	-1.67344	-1.66679	-1.49423	-1.63322	-1.53034	-1.64494	-1.51851	-1.31957	-1.6129	-1.49472	-1.60194	-1.59435
HSA-MIR-143-3P	1.38689	NA	-1.79253	-1.78582	-1.85768	-1.81376	-1.68176	-1.83426	-1.85764	-1.84444	-1.85982	-1.81964	-1.74361	-1.82829	-1.73487	-1.64636	-1.6609	-1.71728	-1.79652	-1.79091
HSA-MIR-143-5P	2.00176	NA	-2.12208	-2.11528	-2.19665	-2.14357	-2.20642	-2.16432	-2.19611	-2.17463	-2.20733	-2.14952	-2.07256	-2.15828	-2.06371	-2.2041	-2.13432	-2.0459	-2.12612	-1.82946
HSA-MIR-145-5P	2.56869	NA	-1.44285	-1.42989	-1.542	-1.48385	-1.39422	-1.52343	-1.54187	-1.53586	-1.54952	-1.4952	-1.34839	-1.23965	-1.3315	-1.21692	-1.4662	-1.29754	-1.45056	-0.607119
HSA-MIR-146B-5P	0.733249	NA	-1.29085	-1.27517	-0.849785	-1.34045	-0.962892	-1.38709	-1.40091	-1.11192	-1.41248	-1.35419	-0.840762	-1.37441	-1.15613	-1.40379	-0.681769	-1.11504	-1.30017	-1.28708
HSA-MIR-148A-3P	2.00176	NA	-2.1226	-2.11345	-2.22305	-2.15155	-2.23775	-2.17949	-2.22231	-2.19338	-2.23943	-2.15957	-1.85996	-2.17137	-2.04399	-2.23307	-2.13909	-2.02001	-1.93209	-2.1204
HSA-MIR-148B-3P	2.00176	NA	-2.1217	-2.11535	-2.19142	-2.14179	-2.20023	-2.16119	-2.19091	-2.17083	-2.20102	-2.14735	-2.0754	-2.15555	-2.06713	-2.19838	-2.13314	-2.05049	-1.85345	-2.12017
HSA-MIR-150-3P	-0.0393606	NA	-1.86563	-1.86073	-1.91515	-1.88111	-1.66448	-1.89606	-1.82032	-1.90349	-1.91629	-1.8854	-1.82995	-1.89171	-1.82358	-1.91543	-1.87445	-1.81075	-1.86854	-1.86445
HSA-MIR-151A-5P|HSA-MIR-151B	1.41355	NA	-1.90786	-1.8941	-2.05898	-1.95141	-1.6732	-1.99346	-2.05788	-2.01435	-2.07177	-1.96348	-1.80752	-1.98123	-1.19995	-2.06288	-1.93267	-1.75351	-1.91605	-1.90455
HSA-MIR-151B	0.851289	NA	-2.31458	-2.31359	-2.32547	-2.31772	-2.30869	-2.32075	-2.32539	-2.32225	-2.32775	-2.31859	-2.30736	-2.31987	-2.30606	-2.32656	-2.31637	-2.30346	-2.31517	-2.31435
HSA-MIR-15A-3P	0.247237	NA	-2.00654	-2.00303	-1.90468	-2.01765	-1.99063	-2.02837	-2.0448	-2.0337	-2.0464	-2.02072	-1.98095	-2.02525	-1.97638	-2.04555	-2.01287	-1.96718	-2.00863	-2.0057
HSA-MIR-15A-5P	-1.28986	NA	-0.862857	-1.45572	-1.58505	-0.542299	-1.59164	-1.55802	-1.58487	-1.57716	-1.44473	-1.52715	-1.36659	-1.54543	-1.34813	-1.58736	-1.49543	-1.31099	-1.47833	-1.46649
HSA-MIR-15B-5P	0.211078	NA	-1.40104	-1.59721	-1.68981	-1.63722	-1.69268	-1.66656	-1.68973	-1.18088	-1.69406	-1.64564	-1.53678	-1.65803	-1.52426	-1.41974	-1.62413	-1.49908	-1.61253	-1.60451
HSA-MIR-16-2-3P	1.88787	NA	-1.40911	-1.39584	-1.51018	-1.45109	-1.51562	-1.49163	-1.51004	-1.50361	-1.07943	-1.46272	-1.31237	-0.79755	-1.29508	-1.5121	-1.43302	-1.2603	-1.417	-0.837481
HSA-MIR-17-3P	0.520136	NA	-2.12239	-1.80601	-2.20162	-2.14522	-2.21233	-2.16727	-2.20105	-2.17822	-2.21336	-2.15155	-2.06977	-2.16086	-2.06037	-2.20953	-2.13539	-2.04146	-2.12668	-2.12065
HSA-MIR-181A-5P	0.306866	NA	-2.03432	-2.03112	-2.0694	-2.04443	-1.97152	-2.05419	-2.00122	-2.05904	-2.07071	-2.04723	-2.01103	-2.05135	-2.00686	-2.07031	-2.04008	-1.99849	-2.03622	-2.03355
HSA-MIR-181B-5P	0.157418	NA	-1.94091	-1.93408	-2.01484	-1.9625	-2.01652	-1.98335	-2.0148	-1.99372	-2.01731	-1.52986	-1.89114	-1.97729	-1.88225	-2.01544	-1.95321	-1.86436	-1.94496	-1.93926
HSA-MIR-184	0.851289	NA	-2.29764	-2.29583	-2.31748	-2.30336	-2.32171	-2.30887	-2.31733	-2.27291	-2.32182	-2.30494	-2.28446	-2.30727	-2.28211	-2.31946	-2.30089	-2.27737	-2.29871	-2.2972
HSA-MIR-186-5P	1.92539	NA	-1.77871	-1.76351	-1.93566	-1.82678	-1.94485	-1.87319	-1.93541	-1.89625	-1.59147	-1.84009	-1.66795	-1.85969	-0.997337	-1.93886	-1.48068	-1.60834	-1.78774	-1.77506
HSA-MIR-18A-3P	1.42074	NA	-2.29791	-2.29669	-2.31131	-2.30177	-2.3141	-2.3055	-2.31121	-2.30735	-2.31415	-2.30284	-2.28901	-2.30442	-2.28742	-2.28651	-2.30011	-2.28423	-2.29864	-2.29762
HSA-MIR-1908-5P	2.84556	NA	-1.79615	-1.78113	-1.95282	-1.84364	-1.96186	-1.88948	-1.95259	-1.91227	-1.96636	-1.85679	-1.04373	-1.87615	-1.66716	-1.95597	-1.1802	-1.62782	-1.80507	-1.79253
HSA-MIR-190A-5P	-0.0167815	NA	-1.88467	-1.87997	-1.93288	-1.89955	-1.86474	-1.91391	-1.93286	-1.92105	-1.67955	-1.90367	-1.85039	-1.90973	-1.84426	-1.93314	-1.89314	-1.83194	-1.88746	-1.88354
HSA-MIR-191-3P	1.55461	NA	-2.29387	-2.29163	-2.31848	-2.30096	-2.32332	-2.30781	-2.3183	-2.31121	-2.32341	-2.30293	-2.27753	-2.25782	-2.27461	-2.32093	-2.29791	-2.26874	-2.2952	-2.29333
HSA-MIR-194-5P	2.76525	NA	-1.35059	-1.33499	-1.46602	-1.39995	-1.29265	-1.4476	-1.46581	-1.45682	-1.47752	-1.41362	-0.902753	-0.868898	-1.21655	-1.08407	-1.04459	-1.17566	-1.35987	-1.01272
HSA-MIR-197-3P	0.851289	NA	-2.31458	-2.31359	-2.32547	-2.31772	-2.30869	-2.32075	-2.32539	-2.32225	-2.32775	-2.31859	-2.30736	-2.31987	-2.30606	-2.32656	-2.31637	-2.30346	-2.31517	-2.31435
HSA-MIR-197-5P	0.863614	NA	-2.33859	-2.33777	-2.34766	-2.34121	-2.34951	-2.34373	-2.34759	-2.34498	-2.33635	-2.34193	-2.33258	-2.34299	-2.3315	-2.34856	-2.34008	-2.32934	-2.33908	-2.3384
HSA-MIR-199A-5P	2.52432	NA	-1.66888	-1.65463	-1.80422	-1.71392	-1.61337	-1.75741	-1.80402	-1.77902	-1.81533	-1.7264	-1.26014	-1.74476	-1.54653	-1.80682	-1.69453	-1.50922	-1.3724	-1.05556
HSA-MIR-199B-5P	2.49733	NA	-1.62561	-1.61293	-1.52489	-1.66571	-1.74183	-1.70442	-1.73655	-1.72366	-1.74433	-1.67681	-1.53321	-1.69316	-1.51669	-1.7385	-1.64845	-1.48347	-1.63314	-0.550377
HSA-MIR-200C-5P	1.55461	NA	-2.29387	-2.29163	-2.31848	-2.30096	-2.32332	-2.30781	-2.3183	-2.31121	-2.32341	-2.30293	-2.27753	-2.25782	-2.27461	-2.32093	-2.29791	-2.26874	-2.2952	-2.29333
HSA-MIR-202-3P	1.55461	NA	-2.29387	-2.29163	-2.31848	-2.30096	-2.32332	-2.30781	-2.3183	-2.31121	-2.32341	-2.30293	-2.27753	-2.25782	-2.27461	-2.32093	-2.29791	-2.26874	-2.2952	-2.29333
HSA-MIR-205-5P	0.851289	NA	-2.31458	-2.31359	-2.32547	-2.31772	-2.30869	-2.32075	-2.32539	-2.32225	-2.32775	-2.31859	-2.30736	-2.31987	-2.30606	-2.32656	-2.31637	-2.30346	-2.31517	-2.31435
HSA-MIR-206	2.00176	NA	-2.1217	-2.11535	-2.19142	-2.14179	-2.20023	-2.16119	-2.19091	-2.17083	-2.20102	-2.14735	-2.0754	-2.15555	-2.06713	-2.19838	-2.13314	-2.05049	-1.85345	-2.12017
HSA-MIR-20A-5P	0.561304	NA	-2.19017	-2.18822	-2.2115	-2.19632	-2.14842	-2.20225	-2.21135	-2.2052	-2.21396	-2.19802	-2.176	-2.20053	-2.17347	-2.21363	-2.19367	-2.16838	-2.19132	-2.1897
HSA-MIR-210-3P	0.987935	NA	-1.47458	-1.46228	-1.5727	-1.5135	-1.57742	-1.55107	-1.57258	-1.56698	-0.878692	-1.52427	-1.38491	-1.54014	-1.36888	-1.57437	-0.732584	-1.33665	-1.48189	-1.47162
HSA-MIR-215-5P	-0.0455775	NA	-1.89678	-1.89177	-1.94867	-1.91262	-1.9495	-1.92792	-1.60966	-1.93552	-1.9499	-1.91701	-1.86027	-1.92347	-1.85374	-1.94897	-1.9058	-1.84062	-1.89976	-1.89557
HSA-MIR-22-5P	3.08703	NA	-1.59805	-1.58342	-1.73072	-1.64435	-1.73839	-1.68905	-1.73052	-1.71126	-1.74217	-1.65718	-1.49137	-1.67605	-1.47231	-1.50259	-1.62442	-1.43396	-1.60675	-0.24219
HSA-MIR-222-3P	1.10291	NA	-1.51218	-1.49879	-1.62378	-1.55453	-1.00417	-1.59542	-1.62362	-1.61574	-1.63254	-1.56626	-1.41459	-1.29681	-1.11043	-1.26638	-1.5363	-1.36207	-1.52014	-1.50896
HSA-MIR-223-5P	0.436453	NA	-1.52974	-1.51761	-1.63086	-0.681079	-1.63556	-1.60515	-1.63073	-1.62356	-1.63784	-1.57873	-1.44133	-1.11162	-1.42553	-1.63251	-1.55159	-1.39374	-1.53695	-1.52682
HSA-MIR-224-5P	0.863022	NA	-1.64889	-1.64118	-1.71701	-1.67327	-1.7189	-1.69681	-1.47024	-1.70851	-1.55878	-1.68002	-1.59271	-1.35984	-1.58267	-1.71768	-1.66277	-1.56247	-1.65347	-1.64703
HSA-MIR-23A-5P	2.63068	NA	-1.38927	-1.37568	-1.49092	-1.43222	-1.49659	-1.4737	-1.28659	-1.48408	-1.49935	-1.44412	-1.29028	-1.46164	-1.27259	-1.02245	-0.61774	-1.23701	-1.39734	-1.09519
HSA-MIR-23B-5P	0.851289	NA	-2.29394	-2.29187	-2.31667	-2.30049	-2.32111	-2.26247	-2.31651	-2.30996	-2.32119	-2.30231	-2.27885	-2.30498	-2.27615	-2.31894	-2.29767	-2.27073	-2.29518	-2.29345
HSA-MIR-23C	0.851289	NA	-2.29394	-2.29187	-2.31667	-2.30049	-2.32111	-2.26247	-2.31651	-2.30996	-2.32119	-2.30231	-2.27885	-2.30498	-2.27615	-2.31894	-2.29767	-2.27073	-2.29518	-2.29345
HSA-MIR-24-2-5P	2.00176	NA	-2.12109	-2.11533	-2.18426	-2.13929	-2.19182	-2.15687	-2.1838	-2.1656	-2.19246	-2.14433	-2.07914	-2.15176	-2.07164	-2.19057	-1.88496	-2.05656	-2.12451	-2.1197
HSA-MIR-26A-2-3P	0.69433	NA	-1.91764	-1.91152	-1.98205	-1.93702	-1.98333	-1.95573	-1.98202	-1.96502	-1.71218	-1.94239	-1.873	-1.95028	-1.86502	-1.98251	-1.92868	-1.84897	-1.79011	-1.91617
HSA-MIR-26A-5P	1.1377	NA	-2.17561	-2.1736	-2.19762	-2.18195	-2.20005	-2.18808	-2.19746	-2.19112	-2.17111	-2.18371	-2.16099	-2.1863	-2.15838	-2.15741	-2.17922	-2.15313	-2.1768	-2.17513
HSA-MIR-26B-3P	0.851289	NA	-2.29366	-2.29094	-2.32347	-2.2441	-2.32948	-2.31054	-2.32325	-2.31467	-2.32962	-2.30463	-2.27387	-2.30813	-2.27033	-2.32645	-2.29855	-2.26321	-2.29528	-2.29301
HSA-MIR-26B-5P	0.544262	NA	-2.15294	-2.15064	-2.17813	-2.1602	-2.14119	-2.16721	-2.12879	-2.17069	-2.18116	-2.16221	-2.13621	-2.16517	-2.13322	-2.18065	-2.15707	-2.1272	-2.1543	-2.15238
HSA-MIR-27A-3P	2.45156	NA	-1.9641	-1.95071	-2.11107	-2.00645	-2.1248	-2.04734	-2.11	-2.06766	-2.12854	-2.01818	-1.29306	-2.03545	-1.84906	-2.11989	-1.7015	-1.81398	-1.97206	-1.96088
HSA-MIR-27B-3P	1.55461	NA	-2.29164	-2.28505	-2.36401	-2.3125	-2.3813	-2.33263	-2.36348	-2.34264	-2.38224	-2.31827	-2.1024	-2.32678	-2.235	-2.37123	-2.30352	-2.21772	-2.29556	-2.29005
HSA-MIR-28-5P	0.521327	NA	-1.83634	-1.83054	-1.89433	-1.85468	-1.81234	-1.62404	-1.8943	-1.88119	-1.896	-1.85976	-1.79407	-1.86724	-1.78652	-1.79425	-1.84678	-1.77132	-1.83978	-1.83494
HSA-MIR-29C-5P	0.851289	NA	-2.31458	-2.31359	-2.32547	-2.31772	-2.30869	-2.32075	-2.32539	-2.32225	-2.32775	-2.31859	-2.30736	-2.31987	-2.30606	-2.32656	-2.31637	-2.30346	-2.31517	-2.31435
HSA-MIR-301B-5P	0.863614	NA	-2.33859	-2.33777	-2.34766	-2.34121	-2.34951	-2.34373	-2.34759	-2.34498	-2.33635	-2.34193	-2.33258	-2.34299	-2.3315	-2.34856	-2.34008	-2.32934	-2.33908	-2.3384
HSA-MIR-30B-3P	0.544262	NA	-2.15302	-2.15004	-2.18573	-2.16245	-2.13782	-2.10774	-2.1855	-2.17607	-2.18998	-2.16506	-2.13131	-2.1689	-2.12742	-2.189	-2.15839	-2.11962	-2.1548	-2.15231
HSA-MIR-30B-5P	0.902909	NA	-1.58379	-1.57576	-1.40832	-1.60919	-1.55321	-1.63372	-1.65034	-1.6459	-1.56932	-1.61623	-1.52527	-1.62658	-1.51481	-1.25421	-1.59826	-1.49377	-1.58857	-1.58186
HSA-MIR-30C-1-3P	0.851289	NA	-2.29785	-2.29649	-2.31276	-2.30215	-2.31588	-2.30629	-2.28356	-2.30836	-2.31594	-2.30334	-2.28795	-2.30509	-2.28618	-2.31425	-2.3003	-2.28262	-2.29866	-2.29752
HSA-MIR-30C-5P	-0.518267	NA	-1.60483	-1.59618	-1.53552	-1.63217	-1.68146	-1.47347	-1.67905	-1.67169	-1.50632	-1.26955	-1.54183	-1.65089	-1.53057	-1.67996	-1.6204	-1.50792	-1.60997	-1.60275
HSA-MIR-30E-5P	0.851289	NA	-2.31458	-2.31359	-2.32547	-2.31772	-2.30869	-2.32075	-2.32539	-2.32225	-2.32775	-2.31859	-2.30736	-2.31987	-2.30606	-2.32656	-2.31637	-2.30346	-2.31517	-2.31435
HSA-MIR-3151-5P	0.851289	NA	-2.29785	-2.29649	-2.31276	-2.30215	-2.31588	-2.30629	-2.28356	-2.30836	-2.31594	-2.30334	-2.28795	-2.30509	-2.28618	-2.31425	-2.3003	-2.28262	-2.29866	-2.29752
HSA-MIR-3173-5P	0.140178	NA	-1.51186	-1.50012	-1.60792	-1.54899	-1.61224	-0.707638	-1.6078	-1.60265	-1.61432	-1.55927	-1.42631	-1.10765	-1.41102	-1.60944	-1.53301	-1.38026	-1.51884	-1.50904
HSA-MIR-32-3P	1.11756	NA	-1.95913	-1.95528	-2.00047	-1.97131	-2.00098	-1.98307	-2.00046	-1.98891	-1.90513	-1.97468	-1.93107	-1.97965	-1.92605	-1.86282	-1.96607	-1.91597	-1.96142	-1.95821
HSA-MIR-32-5P	0.157418	NA	-1.93451	-1.92885	-1.99498	-1.9524	-1.9961	-1.96967	-1.99495	-1.73605	-1.99662	-1.83625	-1.89329	-1.96464	-1.88592	-1.99538	-1.9447	-1.8711	-1.93787	-1.93315
HSA-MIR-320A	1.35013	NA	-1.18192	-1.16539	-1.28755	-1.23422	-0.850498	-1.27246	-1.06185	-0.785304	-1.2998	-1.2487	-1.06142	-0.943532	-1.03989	-1.29044	-1.2117	-0.996569	-0.0961797	-1.17794
HSA-MIR-320B	0.851289	NA	-2.31458	-2.31359	-2.32547	-2.31772	-2.30869	-2.32075	-2.32539	-2.32225	-2.32775	-2.31859	-2.30736	-2.31987	-2.30606	-2.32656	-2.31637	-2.30346	-2.31517	-2.31435
HSA-MIR-323B-3P	1.25924	NA	-2.1189	-2.11465	-2.07459	-2.13233	-2.17028	-2.14529	-2.16516	-2.15173	-2.1706	-2.13605	-2.08796	-2.14152	-2.08243	-2.1698	-2.03564	-2.0713	-2.12142	-2.11788
HSA-MIR-324-3P	1.93766	NA	-2.12298	-2.11471	-2.2138	-2.14915	-2.2269	-2.17442	-2.21314	-2.18698	-2.22827	-2.1564	-1.88551	-1.9899	-2.0519	-2.22286	-2.13789	-2.03022	-2.1279	-2.12099
HSA-MIR-324-5P	0.382342	NA	-2.08774	-2.08503	-2.11742	-2.09629	-2.03229	-2.10455	-2.1172	-2.10865	-2.08204	-2.09866	-2.06803	-2.10215	-2.0645	-2.11916	-2.09261	-2.05742	-2.08934	-2.08709
HSA-MIR-326	1.55461	NA	-2.2935	-2.29044	-2.3271	-2.30318	-2.33398	-2.31253	-2.32685	-2.31718	-2.33417	-2.30587	-2.2712	-2.30981	-2.26721	-2.33045	-2.23348	-2.25919	-2.29532	-2.29277
HSA-MIR-330-3P	1.3825	NA	-1.4692	-1.45739	-1.56254	-1.00057	-1.42487	-1.54265	-1.56243	-1.55732	-1.5689	-1.51692	-1.38309	-1.27916	-1.3677	-1.56406	-0.984477	-1.33674	-1.47622	-1.46636
HSA-MIR-331-3P	0.851289	NA	-2.31458	-2.31359	-2.32547	-2.31772	-2.30869	-2.32075	-2.32539	-2.32225	-2.32775	-2.31859	-2.30736	-2.31987	-2.30606	-2.32656	-2.31637	-2.30346	-2.31517	-2.31435
HSA-MIR-337-3P	0.520136	NA	-2.11601	-2.11337	-2.14501	-2.12436	-2.14745	-2.13243	-2.03164	-2.13644	-2.14757	-2.12668	-2.09675	-2.13009	-2.09331	-2.14728	-2.12077	-2.08639	-2.11758	-2.11537
HSA-MIR-338-3P	0.851289	NA	-2.31458	-2.31359	-2.32547	-2.31772	-2.30869	-2.32075	-2.32539	-2.32225	-2.32775	-2.31859	-2.30736	-2.31987	-2.30606	-2.32656	-2.31637	-2.30346	-2.31517	-2.31435
HSA-MIR-339-5P	0.520136	NA	-2.11841	-2.11444	-2.162	-2.13097	-2.16633	-1.97304	-2.16168	-2.14913	-2.16662	-2.13445	-2.08947	-2.13957	-2.0843	-2.16592	-2.12557	-2.0739	-2.12077	-2.11746
HSA-MIR-33A-3P	1.42074	NA	-2.29791	-2.29669	-2.31131	-2.30177	-2.3141	-2.3055	-2.31121	-2.30735	-2.31415	-2.30284	-2.28901	-2.30442	-2.28742	-2.28651	-2.30011	-2.28423	-2.29864	-2.29762
HSA-MIR-33A-5P	1.55461	NA	-2.29334	-2.28994	-2.33067	-2.3041	-2.33844	-2.31448	-2.33039	-2.31964	-2.33867	-2.30708	-2.26856	-2.31146	-2.26413	-2.33439	-2.29947	-2.25522	-2.22256	-2.29253
HSA-MIR-342-5P	1.04563	NA	-2.0723	-2.0675	-2.12505	-2.0875	-2.12889	-2.10218	-2.12467	-2.10947	-2.0004	-2.09171	-2.03728	-2.09791	-2.03102	-2.12833	-2.08096	-2.01842	-1.97225	-2.07115
HSA-MIR-345-5P	-0.300684	NA	-1.72187	-1.28671	-1.81664	-1.75328	-1.68255	-1.57098	-1.81655	-1.79867	-1.70441	-1.76198	-1.64951	-1.77479	-1.63657	-1.81783	-1.73976	-1.61056	-1.72778	-1.71949
HSA-MIR-34A-5P	2.79335	NA	-1.77362	-1.76172	-1.89304	-1.81129	-1.89823	-1.84766	-1.8929	-1.86573	-1.90076	-1.82172	-1.68683	-1.83708	-1.67132	-1.89486	-1.79508	-1.64012	-1.7807	-0.75076
HSA-MIR-3605-3P	0.851289	NA	-2.31458	-2.31359	-2.32547	-2.31772	-2.30869	-2.32075	-2.32539	-2.32225	-2.32775	-2.31859	-2.30736	-2.31987	-2.30606	-2.32656	-2.31637	-2.30346	-2.31517	-2.31435
HSA-MIR-361-3P	0.11827	NA	-1.93968	-1.93562	-1.983	-1.95253	-1.81029	-1.96493	-1.89993	-1.9711	-1.98384	-1.95609	-1.91008	-1.96133	-1.90479	-1.98321	-1.947	-1.89415	-1.9421	-1.93871
HSA-MIR-361-5P	3.21057	NA	-1.80036	-1.78446	-1.93893	-1.85064	-1.9469	-1.89919	-1.93872	-1.92331	-1.95088	-1.86457	-1.68449	-1.88507	-1.66379	-1.9417	-1.829	-1.62213	-1.80981	-0.58249
HSA-MIR-3613-3P	0.845556	NA	-1.65092	-1.63961	-1.40111	-1.68671	-1.47968	-1.72126	-1.75389	-1.73844	-1.76038	-1.69662	-1.32616	-1.46892	-1.55371	-1.75552	-1.6713	-1.52407	-1.65765	-1.6482
HSA-MIR-3615	1.55461	NA	-2.29387	-2.29163	-2.31848	-2.30096	-2.32332	-2.30781	-2.3183	-2.31121	-2.32341	-2.30293	-2.27753	-2.25782	-2.27461	-2.32093	-2.29791	-2.26874	-2.2952	-2.29333
HSA-MIR-363-3P	0.206398	NA	-1.99223	-1.98864	-2.03159	-2.00358	-1.87356	-2.01454	-2.03133	-2.01999	-1.98521	-2.00673	-1.96607	-2.01135	-1.9614	-2.03175	-1.99869	-1.95199	-1.99436	-1.99137
HSA-MIR-369-3P	2.00176	NA	-2.12109	-2.11533	-2.18426	-2.13929	-2.19182	-2.15687	-2.1838	-2.1656	-2.19246	-2.14433	-2.07914	-2.15176	-2.07164	-2.19057	-1.88496	-2.05656	-2.12451	-2.1197
HSA-MIR-374A-3P	-0.428134	NA	-1.62428	-1.61692	-1.68741	-1.64755	-1.596	-1.67003	-1.56398	-1.39416	-1.47429	-1.654	-1.57064	-1.66349	-1.56106	-1.68799	-1.63753	-1.54178	-1.62865	-1.62251
HSA-MIR-374A-5P	0.851289	NA	-2.31458	-2.31359	-2.32547	-2.31772	-2.30869	-2.32075	-2.32539	-2.32225	-2.32775	-2.31859	-2.30736	-2.31987	-2.30606	-2.32656	-2.31637	-2.30346	-2.31517	-2.31435
HSA-MIR-374B-5P	0.733646	NA	-1.55812	-1.54679	-1.65394	-1.59397	-1.51513	-1.02322	-1.65383	-1.64577	-1.65999	-1.6039	-1.47552	-1.61851	-1.46076	-1.65538	-1.57853	-1.43106	-1.07949	-1.55539
HSA-MIR-376A-3P	1.27157	NA	-2.1729	-2.16911	-2.21445	-2.18487	-2.21983	-2.19643	-2.21415	-2.20218	-2.1644	-2.18819	-2.14531	-2.19307	-2.14038	-2.2186	-2.09866	-2.13046	-2.17515	-2.17199
HSA-MIR-376C-3P	1.27157	NA	-2.17081	-2.1629	-2.25766	-2.19584	-2.27297	-2.22	-2.25702	-2.23201	-2.15261	-2.20277	-2.11315	-2.21297	-1.93342	-2.26632	-2.18506	-2.08211	-2.17551	-2.16891
HSA-MIR-377-3P	1.55461	NA	-2.2935	-2.29044	-2.3271	-2.30318	-2.33398	-2.31253	-2.32685	-2.31718	-2.33417	-2.30587	-2.2712	-2.30981	-2.26721	-2.33045	-2.23348	-2.25919	-2.29532	-2.29277
HSA-MIR-378C	1.25924	NA	-2.12015	-2.11519	-2.17465	-2.13586	-2.18069	-2.15102	-2.17426	-2.05223	-2.18115	-2.14021	-2.08396	-2.14661	-2.07749	-2.18002	-2.1291	-2.06448	-2.01677	-2.11896
HSA-MIR-378D	1.55461	NA	-2.29164	-2.28505	-2.36401	-2.3125	-2.3813	-2.33263	-2.36348	-2.34264	-2.38224	-2.31827	-2.1024	-2.32678	-2.235	-2.37123	-2.30352	-2.21772	-2.29556	-2.29005
HSA-MIR-382-5P	3.13414	NA	-1.79716	-1.78208	-1.92656	-1.84485	-1.9335	-1.8909	-1.92638	-1.91378	-1.93694	-1.85806	-1.68727	-1.87751	-1.66763	-1.92898	-1.82432	-1.62812	-0.662463	-1.79353
HSA-MIR-3940-3P	1.55461	NA	-2.2935	-2.29044	-2.3271	-2.30318	-2.33398	-2.31253	-2.32685	-2.31718	-2.33417	-2.30587	-2.2712	-2.30981	-2.26721	-2.33045	-2.23348	-2.25919	-2.29532	-2.29277
HSA-MIR-409-3P	2.46412	NA	-1.95888	-1.9469	-2.09035	-1.99677	-2.09981	-2.03335	-2.0894	-2.05152	-2.10266	-2.00726	-1.87157	-2.02271	-1.59947	-2.09605	-1.98046	-1.82459	-1.453	-1.956
HSA-MIR-411-5P	0.851289	NA	-2.29785	-2.29651	-2.28378	-2.30212	-2.31575	-2.30624	-2.31255	-2.30828	-2.31581	-2.3033	-2.28803	-2.30504	-2.28627	-2.31413	-2.30028	-2.28274	-2.29866	-2.29753
HSA-MIR-421	0.863614	NA	-2.33859	-2.33777	-2.34766	-2.34121	-2.34951	-2.34373	-2.34759	-2.34498	-2.33635	-2.34193	-2.33258	-2.34299	-2.3315	-2.34856	-2.34008	-2.32934	-2.33908	-2.3384
HSA-MIR-424-3P	0.851289	NA	-2.31458	-2.31359	-2.32547	-2.31772	-2.30869	-2.32075	-2.32539	-2.32225	-2.32775	-2.31859	-2.30736	-2.31987	-2.30606	-2.32656	-2.31637	-2.30346	-2.31517	-2.31435
HSA-MIR-425-3P	2.13557	NA	-1.93726	-1.93111	-2.00341	-1.95672	-2.00475	-1.97551	-2.00337	-1.98485	-2.00538	-1.96211	-1.89243	-1.57484	-1.88441	-2.00389	-1.94835	-1.86829	-1.94092	-1.93578
HSA-MIR-425-5P	-0.196377	NA	-1.77641	-1.77063	-1.83174	-1.7947	-1.55282	-1.81235	-1.83171	-1.82113	-1.64695	-1.79976	-1.73427	-1.80722	-1.72674	-1.83211	-1.78683	-1.71159	-1.77985	-1.77502
HSA-MIR-432-5P	2.00176	NA	-2.12644	-2.11374	-2.26587	-2.16662	-2.29237	-2.20541	-2.26486	-2.22469	-2.296	-2.17775	-2.03385	-2.19413	-1.47327	-2.27979	-2.14932	-1.98402	-2.13399	-2.12338
HSA-MIR-4433B-5P	1.63961	NA	-1.95341	-1.94309	-2.06674	-1.98607	-2.07243	-1.79651	-2.06591	-2.03327	-2.07444	-1.99512	-1.87816	-1.78734	-1.64363	-2.06975	-1.97201	-1.83766	-1.95955	-1.95093
HSA-MIR-4446-3P	2.34079	NA	-1.78361	-1.77574	-1.86059	-1.8085	-1.86266	-1.83253	-1.86054	-1.84447	-1.86364	-1.81539	-1.72627	-1.18468	-1.71602	-1.86132	-1.79779	-1.69541	-1.78829	-1.78172
HSA-MIR-4454	2.18565	NA	-1.80021	-1.7846	-1.96415	-1.84955	-1.97406	-1.56313	-1.96388	-1.92087	-1.97903	-1.86322	-1.6865	-1.88334	-0.998039	-1.96759	-1.82831	-1.6253	-1.47541	-1.79645
HSA-MIR-4484	1.55461	NA	-2.2935	-2.29044	-2.3271	-2.30318	-2.33398	-2.31253	-2.32685	-2.31718	-2.33417	-2.30587	-2.2712	-2.30981	-2.26721	-2.33045	-2.23348	-2.25919	-2.29532	-2.29277
HSA-MIR-4525	0.352159	NA	-2.08069	-2.07783	-2.11206	-2.08973	-1.97978	-2.09846	-2.11183	-2.10279	-2.11426	-2.09223	-2.05986	-2.09592	-2.05614	-2.11393	-2.08584	-2.04865	-2.08239	-2.08
HSA-MIR-454-3P	0.588066	NA	-2.17253	-2.06942	-2.22302	-2.18708	-2.22999	-2.20113	-2.22265	-2.20811	-2.1622	-2.19111	-2.139	-2.19704	-2.13301	-2.22806	-2.18081	-2.12095	-2.17526	-2.17142
HSA-MIR-454-5P	0.863614	NA	-2.33859	-2.33777	-2.34766	-2.34121	-2.34951	-2.34373	-2.34759	-2.34498	-2.33635	-2.34193	-2.33258	-2.34299	-2.3315	-2.34856	-2.34008	-2.32934	-2.33908	-2.3384
HSA-MIR-455-3P	0.851289	NA	-2.29764	-2.29583	-2.31748	-2.30336	-2.32171	-2.30887	-2.31733	-2.27291	-2.32182	-2.30494	-2.28446	-2.30727	-2.28211	-2.31946	-2.30089	-2.27737	-2.29871	-2.2972
HSA-MIR-4632-5P	1.55461	NA	-2.29164	-2.28505	-2.36401	-2.3125	-2.3813	-2.33263	-2.36348	-2.34264	-2.38224	-2.31827	-2.1024	-2.32678	-2.235	-2.37123	-2.30352	-2.21772	-2.29556	-2.29005
HSA-MIR-4685-3P	0.863614	NA	-2.33859	-2.33777	-2.34766	-2.34121	-2.34951	-2.34373	-2.34759	-2.34498	-2.33635	-2.34193	-2.33258	-2.34299	-2.3315	-2.34856	-2.34008	-2.32934	-2.33908	-2.3384
HSA-MIR-4723-3P	2.35416	NA	-1.94698	-1.93883	-2.03627	-1.97275	-2.03875	-1.99763	-2.03574	-2.00999	-2.03993	-1.97988	-1.8876	-1.99039	-1.87699	-2.03716	-1.43832	-1.85565	-1.95182	-1.94502
HSA-MIR-4732-5P	0.714818	NA	-1.8835	-1.87835	-1.93652	-1.89981	-1.79241	-1.91556	-1.83526	-1.92338	-1.93785	-1.90433	-1.84592	-1.80057	-1.83921	-1.93684	-1.89279	-1.8257	-1.88657	-1.88226
HSA-MIR-4804-5P	2.00176	NA	-2.12109	-2.11533	-2.18426	-2.13929	-2.19182	-2.15687	-2.1838	-2.1656	-2.19246	-2.14433	-2.07914	-2.15176	-2.07164	-2.19057	-1.88496	-2.05656	-2.12451	-2.1197
HSA-MIR-484	1.51191	NA	-1.36877	-1.3554	-1.46642	-1.41107	-0.98076	-1.45191	-1.46628	-1.45991	-1.34349	-1.42279	-1.27131	-1.1631	-1.25389	-1.46831	-1.39286	-1.21885	-0.80402	-1.0792
HSA-MIR-487B-3P	2.39331	NA	-1.95761	-1.94608	-2.0842	-1.99409	-2.09268	-2.02931	-2.08328	-2.04681	-2.09528	-2.0042	-1.87356	-2.01907	-1.61158	-2.08922	-1.48448	-1.82832	-1.96447	-1.95484
HSA-MIR-491-5P	0.863614	NA	-2.33859	-2.33777	-2.34766	-2.34121	-2.34951	-2.34373	-2.34759	-2.34498	-2.33635	-2.34193	-2.33258	-2.34299	-2.3315	-2.34856	-2.34008	-2.32934	-2.33908	-2.3384
HSA-MIR-497-5P	-1.20539	NA	-1.13958	-1.4118	-1.52808	-1.46732	-1.53362	-0.572027	-1.52793	-1.06805	-1.53632	-1.479	-1.32794	-1.4962	-1.31057	-1.53003	-1.44916	-1.27563	-1.43307	-1.42193
HSA-MIR-501-3P	2.71347	NA	-1.68669	-1.67578	-1.78852	-1.72121	-1.79256	-1.75452	-1.78841	-1.77108	-1.79451	-1.73076	-1.60718	-0.715367	-1.59296	-1.78995	-1.70635	-1.56438	-1.69318	-1.68407
HSA-MIR-5010-5P	2.4261	NA	-1.65041	-1.6386	-1.75773	-1.68777	-1.60473	-1.72383	-1.7576	-1.74175	-1.76462	-1.69811	-1.56434	-1.71334	-1.54896	-1.75936	-1.67169	-1.51801	-0.647781	-1.64757
HSA-MIR-504-3P	0.851289	NA	-2.29785	-2.29649	-2.31276	-2.30215	-2.31588	-2.30629	-2.28356	-2.30836	-2.31594	-2.30334	-2.28795	-2.30509	-2.28618	-2.31425	-2.3003	-2.28262	-2.29866	-2.29752
HSA-MIR-505-3P	0.794226	NA	-1.96764	-1.61245	-2.05659	-1.99327	-2.06031	-2.01802	-2.05595	-2.03032	-2.0615	-2.00037	-1.90857	-2.01083	-1.89801	-1.90475	-1.98224	-1.87678	-1.97246	-1.96569
HSA-MIR-518D-5P|HSA-MIR-520C-5P|HSA-MIR-526A	0.851289	NA	-2.31458	-2.31359	-2.32547	-2.31772	-2.30869	-2.32075	-2.32539	-2.32225	-2.32775	-2.31859	-2.30736	-2.31987	-2.30606	-2.32656	-2.31637	-2.30346	-2.31517	-2.31435
HSA-MIR-532-3P	-0.548224	NA	-1.57747	-1.56938	-1.5135	-1.60307	-1.24086	-1.62778	-1.51261	-1.47357	-1.6471	-1.61016	-1.51849	-1.62059	-1.50795	-1.64496	-1.59205	-1.48675	-1.58228	-1.57552
HSA-MIR-545-5P	0.863614	NA	-2.33859	-2.33777	-2.34766	-2.34121	-2.34951	-2.34373	-2.34759	-2.34498	-2.33635	-2.34193	-2.33258	-2.34299	-2.3315	-2.34856	-2.34008	-2.32934	-2.33908	-2.3384
HSA-MIR-548A-3P	1.55461	NA	-2.2935	-2.29044	-2.3271	-2.30318	-2.33398	-2.31253	-2.32685	-2.31718	-2.33417	-2.30587	-2.2712	-2.30981	-2.26721	-2.33045	-2.23348	-2.25919	-2.29532	-2.29277
HSA-MIR-548D-3P	0.520136	NA	-2.11604	-2.11342	-2.0325	-2.12434	-2.14726	-2.13235	-2.14463	-2.13633	-2.14738	-2.12664	-2.09692	-2.13002	-2.0935	-2.14709	-2.12077	-2.08663	-2.1176	-2.11541
HSA-MIR-556-3P	1.94009	NA	-1.72966	-1.72198	-1.80182	-1.75396	-1.6992	-1.77741	-1.80177	-1.78906	-1.80469	-1.76068	-1.67369	-1.60614	-1.66369	-1.56722	-1.57905	-1.64356	-1.73423	-1.72782
HSA-MIR-5590-3P	1.89552	NA	-2.11897	-2.11468	-2.16599	-2.13252	-2.17083	-2.1456	-2.16564	-2.1521	-2.17116	-2.13627	-2.08774	-1.95833	-2.08216	-2.17035	-2.12668	-2.07094	-2.12151	-2.11794
HSA-MIR-570-3P	1.55461	NA	-2.29387	-2.29163	-2.31848	-2.30096	-2.32332	-2.30781	-2.3183	-2.31121	-2.32341	-2.30293	-2.27753	-2.25782	-2.27461	-2.32093	-2.29791	-2.26874	-2.2952	-2.29333
HSA-MIR-590-5P	2.41321	NA	-1.94985	-1.94118	-2.0451	-1.9773	-2.04867	-2.0038	-2.04441	-2.01697	-2.05005	-1.98491	-1.88661	-1.9961	-1.8753	-2.04681	-1.77966	-1.85256	-1.58337	-1.94777
HSA-MIR-598-3P	1.55461	NA	-2.29387	-2.29163	-2.31848	-2.30096	-2.32332	-2.30781	-2.3183	-2.31121	-2.32341	-2.30293	-2.27753	-2.25782	-2.27461	-2.32093	-2.29791	-2.26874	-2.2952	-2.29333
HSA-MIR-616-3P	0.851289	NA	-2.31458	-2.31359	-2.32547	-2.31772	-2.30869	-2.32075	-2.32539	-2.32225	-2.32775	-2.31859	-2.30736	-2.31987	-2.30606	-2.32656	-2.31637	-2.30346	-2.31517	-2.31435
HSA-MIR-625-5P	1.25924	NA	-2.15304	-2.1499	-2.18755	-2.16299	-2.13701	-2.17259	-2.1873	-2.17736	-2.19211	-2.16574	-2.13013	-2.10247	-2.12603	-2.191	-2.15871	-2.11779	-2.15491	-2.15229
HSA-MIR-627-5P	1.55461	NA	-2.29102	-2.2837	-2.37133	-2.31416	-2.39097	-2.33651	-2.37074	-2.34761	-2.39214	-2.32057	-2.23769	-2.33001	-2.07148	-2.37934	-2.3042	-2.20899	-2.29537	-2.28926
HSA-MIR-654-5P	0.851289	NA	-2.29375	-2.29124	-2.32134	-2.3017	-2.32685	-2.30938	-2.32114	-2.31319	-2.32697	-2.25008	-2.27543	-2.30715	-2.27216	-2.32409	-2.29828	-2.26557	-2.29525	-2.29315
HSA-MIR-660-5P	1.20808	NA	-0.993488	-1.27902	-1.38858	-1.33725	-1.39432	-1.37787	-1.02861	-1.38165	-1.15242	-1.34951	-1.19106	-1.36754	-1.17284	-0.931515	-1.31821	-1.13619	-1.0018	-0.990123
HSA-MIR-664A-5P	2.00176	NA	-2.12208	-2.11528	-2.19665	-2.14357	-2.20642	-2.16432	-2.19611	-2.17463	-2.20733	-2.14952	-2.07256	-2.15828	-2.06371	-2.2041	-2.13432	-2.0459	-2.12612	-1.82946
HSA-MIR-6734-3P	0.588066	NA	-2.17359	-2.17145	-2.19706	-2.18035	-2.19969	-2.18688	-2.1511	-2.19013	-2.16879	-2.18223	-2.158	-2.18498	-2.15522	-2.1994	-2.17744	-2.14961	-2.17486	-2.17307
HSA-MIR-6739-5P	0.851289	NA	-2.29785	-2.29651	-2.28378	-2.30212	-2.31575	-2.30624	-2.31255	-2.30828	-2.31581	-2.3033	-2.28803	-2.30504	-2.28627	-2.31413	-2.30028	-2.28274	-2.29866	-2.29753
HSA-MIR-6788-5P	1.55461	NA	-2.29322	-2.28957	-2.33334	-2.30478	-2.34179	-2.31595	-2.33305	-2.32149	-2.34206	-2.30799	-2.26658	-2.3127	-2.26182	-2.33734	-2.29981	-2.25225	-2.2954	-2.21408
HSA-MIR-6810-3P	1.55461	NA	-2.29387	-2.29163	-2.31848	-2.30096	-2.32332	-2.30781	-2.3183	-2.31121	-2.32341	-2.30293	-2.27753	-2.25782	-2.27461	-2.32093	-2.29791	-2.26874	-2.2952	-2.29333
HSA-MIR-6819-5P	1.55461	NA	-2.29334	-2.28994	-2.33067	-2.3041	-2.33844	-2.31448	-2.33039	-2.31964	-2.33867	-2.30708	-2.26856	-2.31146	-2.26413	-2.33439	-2.29947	-2.25522	-2.22256	-2.29253
HSA-MIR-6832-3P	0.851289	NA	-2.29366	-2.29094	-2.32347	-2.2441	-2.32948	-2.31054	-2.32325	-2.31467	-2.32962	-2.30463	-2.27387	-2.30813	-2.27033	-2.32645	-2.29855	-2.26321	-2.29528	-2.29301
HSA-MIR-6852-5P	0.851289	NA	-2.31458	-2.31359	-2.32547	-2.31772	-2.30869	-2.32075	-2.32539	-2.32225	-2.32775	-2.31859	-2.30736	-2.31987	-2.30606	-2.32656	-2.31637	-2.30346	-2.31517	-2.31435
HSA-MIR-6862-5P	2.44171	NA	-1.95053	-1.94159	-2.04864	-1.9788	-2.05255	-2.0061	-2.04792	-2.01966	-2.05402	-1.98663	-1.88538	-1.99816	-1.87374	-2.05057	-1.96663	-1.85032	-1.38165	-1.94838
HSA-MIR-6881-3P	1.42074	NA	-2.29791	-2.29669	-2.31131	-2.30177	-2.3141	-2.3055	-2.31121	-2.30735	-2.31415	-2.30284	-2.28901	-2.30442	-2.28742	-2.28651	-2.30011	-2.28423	-2.29864	-2.29762
HSA-MIR-7-5P	0.49381	NA	-1.47663	-1.46603	-1.55912	-1.28318	-1.56244	-1.54253	-1.55903	-1.55503	-1.20325	-1.29246	-1.39937	-1.11354	-1.38556	-1.56029	-1.49573	-1.35779	-1.48293	-1.47408
HSA-MIR-744-5P	0.851289	NA	-2.31458	-2.31359	-2.32547	-2.31772	-2.30869	-2.32075	-2.32539	-2.32225	-2.32775	-2.31859	-2.30736	-2.31987	-2.30606	-2.32656	-2.31637	-2.30346	-2.31517	-2.31435
HSA-MIR-766-3P	0.561304	NA	-2.19017	-2.18822	-2.2115	-2.19632	-2.14842	-2.20225	-2.21135	-2.2052	-2.21396	-2.19802	-2.176	-2.20053	-2.17347	-2.21363	-2.19367	-2.16838	-2.19132	-2.1897
HSA-MIR-874-3P	0.598784	NA	-2.20416	-2.20237	-2.22374	-2.2098	-2.195	-2.21525	-2.22359	-2.21795	-2.20015	-2.21136	-2.19115	-2.21366	-2.18883	-2.22569	-2.20737	-2.18416	-2.20522	-2.20373
HSA-MIR-875-5P	1.55461	NA	-2.29164	-2.28505	-2.36401	-2.3125	-2.3813	-2.33263	-2.36348	-2.34264	-2.38224	-2.31827	-2.1024	-2.32678	-2.235	-2.37123	-2.30352	-2.21772	-2.29556	-2.29005
HSA-MIR-877-5P	1.25286	NA	-1.17306	-1.15619	-0.87171	-1.22643	-1.10976	-0.718572	-1.05072	-1.27002	-1.29308	-1.24121	-1.05009	0.0370608	-1.02812	-1.28327	-1.20345	-0.983913	-1.18309	-1.169
HSA-MIR-889-3P	1.55461	NA	-2.29334	-2.28994	-2.33067	-2.3041	-2.33844	-2.31448	-2.33039	-2.31964	-2.33867	-2.30708	-2.26856	-2.31146	-2.26413	-2.33439	-2.29947	-2.25522	-2.22256	-2.29253
HSA-MIR-92B-3P	-0.081406	NA	-1.50534	-1.49612	-1.20633	-1.53451	-1.21077	-1.56266	-1.57773	-1.57475	-1.48839	-1.54259	-1.43814	-1.35704	-1.42613	-1.57866	-1.52195	-1.40197	-1.51082	-1.50313
HSA-MIR-935	0.851289	NA	-2.29785	-2.29649	-2.31276	-2.30215	-2.31588	-2.30629	-2.28356	-2.30836	-2.31594	-2.30334	-2.28795	-2.30509	-2.28618	-2.31425	-2.3003	-2.28262	-2.29866	-2.29752
HSA-MIR-941	0.835395	NA	-2.04574	-2.04267	-2.07943	-2.05545	-1.98482	-2.06482	-2.07918	-2.06948	-2.08094	-2.05814	-2.02338	-2.0621	-2.01938	-2.02023	-2.05127	-2.01134	-2.04757	-2.045
HSA-MIR-942-3P	1.55461	NA	-2.29322	-2.28957	-2.33334	-2.30478	-2.34179	-2.31595	-2.33305	-2.32149	-2.34206	-2.30799	-2.26658	-2.3127	-2.26182	-2.33734	-2.29981	-2.25225	-2.2954	-2.21408
HSA-MIR-95-3P	2.9178	NA	-1.60476	-1.59187	-1.71998	-1.64552	-1.72565	-1.68487	-1.71983	-1.70443	-1.72842	-1.65681	-1.51084	-1.67343	-1.49405	-1.52055	-0.47059	-1.46029	-1.61242	-1.60166
HSA-MIR-99B-5P	-0.18376	NA	-1.76521	-1.75911	-1.82348	-1.7845	-1.66434	-1.67251	-1.61259	-1.81239	-1.82528	-1.78984	-1.72075	-1.79771	-1.7128	-1.82391	-1.77619	-1.69682	-1.76883	-1.76374
